# Supplementary material for: A Pan‐Cancer Study of Tumour‐Associated Efferocytosis Core Genes and Preliminary Exploration of TIMD4 in Renal Cell Carcinoma
Source: J Cell Mol Med. 2025 Jun 27;29(12):e70671. doi: 10.1111/jcmm.70671 (PMC12203409; doi:10.1111/jcmm.70671)
Supplement: Supplementary file 2 — Appendix S1. Supporting Information. [file JCMM-29-e70671-s001.xlsx]

## Sheet: ECGs
Efferocytosis Core Genes (ECGs)
Symbol	Family
AXL	TAM family
MERTK	TAM family
TYRO3	TAM family
TIMD4	TIM family
HAVCR2	TIM family
HAVCR1	TIM family
CD47	CD family
CD24	CD family

## Sheet: DEGs
Differentially Expressed Genes (DEGs) in Pan-Cancers
Log FC										P value
CancerType	AXL	MERTK	TIMD4	TYRO3	CD24	HAVCR2	CD47	HAVCR1		CancerType	AXL	MERTK	TIMD4	TYRO3	CD24	HAVCR2	CD47	HAVCR1
BLCA	-9.12778	0.364953	-0.252888	0.940967	169.008	1.89109	2.63717	3.12405		BLCA	1.83076e-05	0.618306	0.263213	0.000103026	0.0123956	0.314906	0.559879	0.000873359
BRCA	-6.15289	-2.02488	-0.0301816	-3.45701	253.148	1.87377	-3.81815	0.0306034		BRCA	5.84196e-22	6.10166e-30	0.591693	4.1807e-29	8.49012e-14	1.12228e-08	1.65519e-09	0.323123
CESC	-14.2499	-1.51633	0.0758673	0.74745	204.103	3.45679	13.6153	0.0698856		CESC	0.0129982	0.0646831	0.858207	0.331648	0.0550006	0.0675555	0.0087882	0.472884
CHOL	4.98463	-1.01202	-0.536963	4.59152	171.801	3.2036	13.0661	2.93785		CHOL	0.000629057	0.0151267	0.0115387	2.82115e-09	5.6423e-09	0.000310155	5.6423e-09	1.35211e-05
COAD	-5.03049	-0.416339	-0.509007	1.17518	-207.373	0.410102	7.02869	1.01874		COAD	7.63652e-12	0.00127127	1.6306e-09	5.32896e-19	4.82972e-08	0.433289	8.54274e-13	0.00210816
ESCA	0.036599	-0.0577262	-0.0897052	-0.279965	-80.2348	2.03724	5.09607	0.605335		ESCA	0.400322	0.761871	0.631632	0.629546	0.162226	0.000263609	0.0739011	0.726681
GBM	4.60918	3.56564	0.304596	-22.4335	39.9805	14.1213	-10.6245	-0.0213131		GBM	0.0821045	0.0647902	0.0327623	0.000143819	0.191483	0.000754121	0.000489906	0.0652628
HNSC	6.12016	1.04594	-0.0638868	-1.91833	-196.062	2.45985	9.24313	0.0372694		HNSC	5.72561e-07	0.00964688	0.112107	0.000140155	2.83383e-16	9.52964e-09	6.10711e-10	1.45809e-06
KICH	-2.39493	5.34932	25.6664	-2.53104	-266.434	-2.78558	-1.91986	-3.24932		KICH	6.01911e-07	1.57538e-06	6.94115e-09	0.00480817	9.03143e-10	0.97844	0.0078734	1.27499e-12
KIRC	17.3325	-0.521225	3.7499	-2.99697	84.3009	21.4859	1.38049	23.1038		KIRC	1.77215e-29	0.000225422	1.25249e-16	2.80509e-09	0.0231294	1.18252e-18	0.108863	2.65488e-16
KIRP	8.97795	-2.52375	3.70219	-3.68671	438.839	13.2759	-0.127511	27.2788		KIRP	1.4884e-08	2.81244e-11	2.56504e-10	3.11179e-10	7.57915e-10	9.78266e-05	0.524002	1.35613e-10
LIHC	-1.39333	1.79648	-3.27353	0.943677	42.9943	0.502873	2.58721	0.88331		LIHC	2.49295e-08	0.841733	1.58093e-20	8.92794e-07	1.04711e-06	0.167421	3.00055e-07	1.61014e-08
LUAD	-9.76139	1.03064	-0.24719	0.249024	71.2311	-4.53784	-10.4981	1.4667		LUAD	2.55177e-20	0.15151	0.936107	0.558043	1.32458e-12	4.50067e-09	9.15983e-10	2.35868e-18
LUSC	-12.7134	3.1619	-0.89005	1.29534	114.429	-7.14373	-19.1526	0.0742353		LUSC	1.63392e-20	0.000240211	2.37641e-05	7.30847e-14	6.78364e-13	6.85602e-16	5.31051e-22	0.463252
PAAD	0.111123	-2.89634	-0.474612	-0.268477	0.212612	-8.55413	-5.91635	0.463815		PAAD	0.882398	0.0264899	0.67104	0.142924	0.927757	0.00879823	0.167867	0.596314
PCPG	-8.22536	-17.5294	0.268721	-1.19674	170.14	-1.16717	2.1995	0.000832609		PCPG	0.00778062	0.00509071	0.597794	0.0109855	0.00388608	0.0302506	0.47455	0.760231
PRAD	-3.70961	0.0771141	0.0799897	-0.0539662	-8.32523	0.231624	-2.66482	0.0255094		PRAD	5.45904e-09	0.627286	0.987269	0.142462	0.0695234	0.0908379	0.00377427	0.0188501
READ	-9.05268	-0.23219	-0.613105	0.940056	-12.6236	-0.32533	3.03121	0.257518		READ	0.000637633	0.19823	0.000236637	0.000268629	0.35525	0.209536	0.0940946	0.00685829
SARC	30.5041	1.33716	3.0939	-0.702025	-92.9094	-11.5448	5.95905	-2.14196		SARC	0.306148	0.587979	0.959376	0.974142	0.28063	0.653318	0.190051	0.677621
STAD	-2.22706	0.307814	-0.501152	-0.0108704	185.511	3.23598	8.41391	1.28132		STAD	0.688003	0.714695	0.747055	0.170973	0.021063	1.73888e-10	4.96858e-12	5.84118e-08
THCA	2.4229	1.35701	-1.12021	1.13942	-296.655	0.468104	7.07605	-0.0161827		THCA	1.95362e-05	0.00421861	0.0723139	3.57736e-29	2.75276e-19	0.00130023	2.37052e-07	0.00552085
THYM	1.20238	4.50314	1.45983	-4.31586	7.39948	2.05159	-2.62223	-0.0268667		THYM	0.724213	0.289827	0.380462	0.155195	0.263145	0.43761	0.43761	0.076397
UCEC	-15.896	1.33157	0.118111	-3.88915	257.229	1.50466	6.18069	0.556369		UCEC	1.32818e-18	0.0154059	5.55106e-06	3.67396e-13	2.69879e-15	0.000178263	0.0848559	1.07765e-06
Differentially Expressed Genes (DEGs) in Non-Tumor Diseases
Log FC										P value
	AXL	CD24	CD47	HAVCR1	HAVCR2	MERTK	TIMD4	TYRO3			AXL	CD24	CD47	HAVCR1	HAVCR2	MERTK	TIMD4	TYRO3
AD	0.36861	-0.250523	-0.356597	0.0265428	0.454268	0.337308	-0.119744	-0.0130945		AD	4.58e-08	0.00529609	1.4e-08	0.711857	1.6e-08	4.67e-05	0.0401829	0.721765
AF	0.224283	0.504489	0.527909	0.0991708	0.612807	0.209517	0.0932149	0.0847245		AF	0.263425	0.0153757	0.000358327	0.354761	0.0011637	0.224778	0.722659	0.562218
AMI	0.200176	0.0438181	-0.598979	-0.390006	0.297219	0.341676	-0.363107	-0.157189		AMI	0.159899	0.864097	0.000919638	0.128919	0.159899	0.0340755	0.0707798	0.128919
ARTR	0.158741	-0.690007	0.107243	-0.150208	-0.674931	-0.314807	0.198155	0.0980978		ARTR	0.210948	0.0319925	0.607887	0.741309	0.00564238	0.0595569	0.436124	0.518202
Burn	0.20787	1.70639	-0.240126	-0.0423607	-0.237386	1.95429	0.72351	0.657148		Burn	0.237806	2.01e-20	1.94e-07	0.753738	0.107459	9.96e-20	2.29e-07	4.38e-08
CAVD	0.0708728	-0.26233	-0.0337689	0.0303503	0.520279	-0.162659	1.30683	-0.0817765		CAVD	0.518993	0.148669	0.61449	0.61449	0.146252	0.518993	0.011082	0.61449
CKD	0.241294	5.56622	-2.20109	-0.319551	-6.86995	1.07321	-0.0522898	1.02245		CKD	0.474186	0.691602	1.3e-07	9.81e-05	3.46e-08	0.0465048	0.710731	0.0053637
CSU	0.197385	-0.368933	-0.887444	-0.0216635	-0.480544	0.291227	-0.255945	-0.708698		CSU	0.708293	0.114704	0.00457979	0.928418	0.241885	0.0982462	0.607741	0.0242372
IA	-0.286296	0.88106	0.466116	0.72002	2.65984	0.369567	1.20002	-0.15459		IA	0.513345	0.323747	0.0826607	0.525018	1.45e-06	0.533786	0.297111	0.894825
NOA	0.0923942	0.424201	0.303347	-0.452793	0.147306	-0.0305417	-0.997377	-0.0555589		NOA	0.808089	0.513941	0.0968909	0.00285355	0.701977	0.860064	1.46e-05	0.860064
Psoriasis	-0.790793	2.08351	1.37175	0.00644218	0.0667888	-1.33988	0.0150394	0.432862		Psoriasis	0.00242685	6.59e-15	3.53e-13	0.41378	0.789683	9.48e-07	0.316924	0.0667933
RIRI	-0.0722228	-0.115367	-0.0340548	0.0194626	0.119387	-0.0529561	0.0560495	0.0624417		RIRI	0.0354257	0.4246	0.344546	0.632728	0.560333	0.463536	0.0150551	0.302639
Sepsis	-0.0541799	1.85774	-0.355534	-0.30022	0.228422	0.858951	-0.0597789	0.0785497		Sepsis	0.0386805	1.73e-21	7.82e-17	1.59e-08	0.000297804	6.21e-22	0.190262	0.00608873
SLE	-0.0807171	0.89047	-0.161637	-0.114693	0.189741	0.025114	0.676968	-0.0562031		SLE	0.717168	0.000192008	0.000517967	0.130265	0.0513343	0.841785	1.11e-05	0.717168
SONFH	-0.0117146	-0.846821	0.0321704	0.0662035	0.777863	0.0166641	-0.0629589	-0.292626		SONFH	0.903164	0.0627128	0.826506	0.53802	0.000617811	0.93565	0.446435	0.0129716

## Sheet: AUC in non-tumor diseases
Area Under Curve
	AXL	MERTK	TYRO3	TIMD4	HAVCR1	HAVCR2	CD24	CD47
AD	0.716	0.639	0.484	0.576	0.488	0.711	0.616	0.695
AF	0.632	0.618	0.566	0.521	0.607	0.791	0.746	0.822
AMI	0.693	0.689	0.535	0.61	0.507	0.599	0.568	0.771
ARTR	0.645	0.714	0.6	0.604	0.474	0.798	0.679	0.56
Burn	0.701	0.92	0.744	0.732	0.534	0.674	0.874	0.836
CAVD	0.57	0.588	0.562	0.824	0.536	0.689	0.65	0.586
CKD	0.542	0.609	0.631	0.527	0.684	0.771	0.565	0.76
CSU	0.512	0.825	0.838	0.562	0.6	0.713	0.775	0.9
IA	0.702	0.462	0.604	0.676	0.622	0.933	0.64	0.658
NOA	0.59	0.52	0.61	0.933	0.823	0.59	0.581	0.753
Psoriasis	0.814	0.913	0.737	0.622	0.577	0.635	0.991	0.873
RIRI	0.502	0.59	0.536	0.507	0.526	0.537	0.535	0.517
Sepsis	0.588	0.903	0.622	0.568	0.732	0.647	0.882	0.829
SLE	0.524	0.536	0.5	0.679	0.57	0.579	0.714	0.688
SONFH	0.603	0.493	0.803	0.663	0.532	0.77	0.553	0.64

## Sheet: EAS in Tumor
Efferocytosis Associated Score (EAS)				Unicox analysis of EAS in Pan-Cancer								Efferocytosis Associated Score (EAS) in Non-Tumor Diseases
tumor	samID	EAS		tumor	event	beta	hr	lower	upper	p		Diseases	samID	EAS
ACC	TCGA-OR-A5JD	-1.13458		ACC	OS	0.22712	1.255	1.051	1.499	0.012		AD	GSM3454089	1.55525
ACC	TCGA-OR-A5L5	-1.06353		ACC	DSS	0.24767	1.281	1.07	1.534	0.007		AD	GSM3454090	0.594212
ACC	TCGA-OR-A5KX	-0.135991		ACC	PFI	0.28886	1.335	1.17	1.523	1.82e-05		AD	GSM3454091	1.24643
ACC	TCGA-OR-A5JY	1.24291		BLCA	OS	0.0099071	1.01	0.935	1.09	0.8		AD	GSM3454092	0.53907
ACC	TCGA-OR-A5JV	-2.59042		BLCA	DSS	0.031101	1.032	0.938	1.134	0.521		AD	GSM3454093	3.17865
ACC	TCGA-PK-A5H8	-1.20928		BLCA	PFI	0.022909	1.023	0.944	1.109	0.579		AD	GSM3454094	2.98869
ACC	TCGA-OR-A5JX	-0.368298		BRCA	OS	0.00084691	1.001	0.921	1.088	0.984		AD	GSM3454095	3.34429
ACC	TCGA-OR-A5JA	-1.27404		BRCA	DSS	-0.014143	0.986	0.877	1.108	0.812		AD	GSM3454096	3.47673
ACC	TCGA-OR-A5LN	-1.66764		BRCA	PFI	-0.022275	0.978	0.894	1.069	0.625		AD	GSM3454097	0.21555
ACC	TCGA-PK-A5HA	-1.97007		CESC	OS	-0.078256	0.925	0.784	1.091	0.354		AD	GSM3454098	-0.18222
ACC	TCGA-OR-A5KY	-0.207149		CESC	DSS	-0.048194	0.953	0.8	1.134	0.588		AD	GSM3454099	0.224004
ACC	TCGA-OR-A5JW	0.360756		CESC	PFI	-0.038239	0.962	0.833	1.113	0.605		AD	GSM3454100	-0.0425166
ACC	TCGA-OR-A5KW	-0.177347		CHOL	OS	0.021899	1.022	0.805	1.297	0.857		AD	GSM3454101	1.07767
ACC	TCGA-PK-A5H9	-4.06527		CHOL	DSS	0.048708	1.05	0.821	1.343	0.698		AD	GSM3454102	0.443562
ACC	TCGA-P6-A5OF	2.60565		CHOL	PFI	-0.089823	0.914	0.723	1.156	0.454		AD	GSM3454103	0.354574
ACC	TCGA-OR-A5L4	-1.36964		COAD	OS	0.11044	1.117	1.023	1.219	0.014		AD	GSM3454104	0.365302
ACC	TCGA-OR-A5KZ	1.86236		COAD	DSS	0.10173	1.107	0.988	1.24	0.08		AD	GSM3454105	1.56292
ACC	TCGA-PK-A5HB	-0.570049		COAD	PFI	0.046793	1.048	0.954	1.151	0.329		AD	GSM3454106	1.92478
ACC	TCGA-OR-A5LK	-3.87885		DLBC	OS	-0.10836	0.897	0.614	1.311	0.575		AD	GSM3454107	4.18617
ACC	TCGA-OR-A5JJ	0.504435		DLBC	DSS	-0.38816	0.678	0.412	1.116	0.126		AD	GSM3454108	2.88517
ACC	TCGA-OR-A5JR	-1.05835		DLBC	PFI	-0.246	0.782	0.575	1.063	0.116		AD	GSM3454109	-2.39424
ACC	TCGA-OR-A5J9	2.32751		ESCA	OS	0.047061	1.048	0.908	1.21	0.52		AD	GSM3454110	-2.13073
ACC	TCGA-OR-A5L3	0.133495		ESCA	DSS	0.044316	1.045	0.882	1.239	0.609		AD	GSM3454111	-1.45543
ACC	TCGA-OR-A5KO	0.908099		ESCA	PFI	-0.0020753	0.998	0.875	1.138	0.975		AD	GSM3454112	-2.18787
ACC	TCGA-OR-A5JL	0.538505		GBM	OS	0.0076454	1.008	0.924	1.099	0.863		AD	GSM3454113	-1.64881
ACC	TCGA-OR-A5LL	4.32762		GBM	DSS	-0.0069577	0.993	0.907	1.087	0.881		AD	GSM3454114	-3.67697
ACC	TCGA-OR-A5K8	0.121322		GBM	PFI	-0.046711	0.954	0.879	1.037	0.269		AD	GSM3454115	-3.80114
ACC	TCGA-OR-A5J7	1.46628		HNSC	OS	-0.020794	0.979	0.91	1.054	0.579		AD	GSM3454116	-4.1864
ACC	TCGA-OR-A5K6	2.48428		HNSC	DSS	-0.013964	0.986	0.896	1.086	0.776		AD	GSM3454117	-3.60877
ACC	TCGA-OR-A5LG	1.06821		HNSC	PFI	-0.033641	0.967	0.892	1.048	0.411		AD	GSM3454118	-0.928087
ACC	TCGA-OR-A5LM	-1.08409		KICH	OS	0.75706	2.132	1.25	3.638	0.005		AD	GSM3454119	-4.41207
ACC	TCGA-OR-A5LB	2.09799		KICH	DSS	0.8158	2.261	1.219	4.195	0.01		AD	GSM3454120	-4.10067
ACC	TCGA-OR-A5JE	-0.647729		KICH	PFI	0.43902	1.551	1.015	2.37	0.042		AD	GSM3454121	2.85941
ACC	TCGA-OR-A5JC	-0.639717		KIRC	OS	0.10995	1.116	1.014	1.228	0.025		AD	GSM3454122	2.11898
ACC	TCGA-OR-A5JT	-1.64972		KIRC	DSS	0.16518	1.18	1.041	1.337	0.01		AD	GSM3454123	2.56354
ACC	TCGA-OR-A5L6	-0.60711		KIRC	PFI	0.080823	1.084	0.984	1.194	0.101		AD	GSM3454124	2.61754
ACC	TCGA-OR-A5JM	2.98233		KIRP	OS	-0.20348	0.816	0.693	0.96	0.015		AD	GSM3454125	1.7249
ACC	TCGA-OR-A5LJ	2.4836		KIRP	DSS	-0.33702	0.714	0.599	0.851	0.0002		AD	GSM3454126	0.836762
ACC	TCGA-OR-A5LO	-0.15628		KIRP	PFI	-0.16623	0.847	0.735	0.976	0.022		AD	GSM3454127	2.10389
ACC	TCGA-OR-A5KV	1.89518		LGG	OS	0.071894	1.075	0.982	1.176	0.117		AD	GSM3454128	1.84692
ACC	TCGA-P6-A5OG	-2.08688		LGG	DSS	0.097597	1.103	1.003	1.211	0.042		AD	GSM3454129	0.439637
ACC	TCGA-OR-A5J8	-2.54501		LGG	PFI	0.071582	1.074	0.999	1.155	0.053		AD	GSM3454130	-0.261911
ACC	TCGA-OR-A5JP	-0.658496		LIHC	OS	0.10995	1.116	1.037	1.201	0.003		AD	GSM3454131	0.831777
ACC	TCGA-OR-A5LT	1.17576		LIHC	DSS	0.077775	1.081	0.975	1.199	0.14		AD	GSM3454132	0.832405
ACC	TCGA-OR-A5K2	0.122001		LIHC	PFI	0.049997	1.051	0.979	1.129	0.171		AD	GSM3454133	-1.04454
ACC	TCGA-OR-A5K4	-1.27693		LUAD	OS	0.15105	1.163	1.065	1.27	0.0008		AD	GSM3454134	-0.826204
ACC	TCGA-OR-A5JG	0.533727		LUAD	DSS	0.14983	1.162	1.033	1.307	0.013		AD	GSM3454135	-1.48924
ACC	TCGA-OR-A5LR	-0.931617		LUAD	PFI	0.035643	1.036	0.952	1.128	0.412		AD	GSM3454136	-0.69289
ACC	TCGA-OR-A5J5	-0.95721		LUSC	OS	0.084964	1.089	1.008	1.176	0.03		AD	GSM3454137	1.38133
ACC	TCGA-OR-A5JS	3.81821		LUSC	DSS	0.11955	1.127	0.995	1.276	0.06		AD	GSM3454138	0.927392
ACC	TCGA-PA-A5YG	-1.382		LUSC	PFI	0.075688	1.079	0.983	1.183	0.109		AD	GSM3454139	3.04583
ACC	TCGA-OR-A5J2	2.32783		MESO	OS	0.013192	1.013	0.903	1.136	0.822		AD	GSM3454140	2.70705
ACC	TCGA-OR-A5JZ	-1.38205		MESO	DSS	0.025272	1.026	0.888	1.185	0.731		AD	GSM3454141	-1.32433
ACC	TCGA-OR-A5J3	0.346552		MESO	PFI	0.061689	1.064	0.903	1.253	0.462		AD	GSM3454142	-1.69455
ACC	TCGA-OR-A5LP	-1.4887		OV	OS	0.015897	1.016	0.943	1.094	0.675		AD	GSM3454143	2.13405
ACC	TCGA-OR-A5LA	-1.86081		OV	DSS	-0.0018122	0.998	0.92	1.083	0.965		AD	GSM3454144	0.764289
ACC	TCGA-OR-A5K0	6.57689		OV	PFI	0.021524	1.022	0.95	1.099	0.561		AD	GSM3896032	-0.0679764
ACC	TCGA-OR-A5LS	1.49325		PAAD	OS	0.08346	1.087	0.99	1.193	0.079		AD	GSM3896033	-0.934543
ACC	TCGA-OR-A5LE	1.15969		PAAD	DSS	0.072981	1.076	0.97	1.193	0.169		AD	GSM3896034	0.526371
ACC	TCGA-OR-A5LC	2.42034		PAAD	PFI	0.068087	1.07	0.979	1.171	0.137		AD	GSM3896035	0.361818
ACC	TCGA-OR-A5K1	-0.99911		PCPG	OS	-0.42539	0.654	0.324	1.318	0.235		AD	GSM3896036	0.325859
ACC	TCGA-OR-A5L9	-1.71003		PCPG	DSS	-0.20485	0.815	0.421	1.578	0.544		AD	GSM3896037	2.24879
ACC	TCGA-OR-A5K3	-1.62316		PCPG	PFI	0.019633	1.02	0.84	1.239	0.843		AD	GSM3896038	-0.315353
ACC	TCGA-OR-A5J6	-1.57161		PRAD	OS	-0.016146	0.984	0.689	1.405	0.929		AD	GSM3896039	-2.38705
ACC	TCGA-OR-A5LH	-0.240276		PRAD	DSS	-0.19391	0.824	0.47	1.445	0.499		AD	GSM3896040	-0.867637
ACC	TCGA-OR-A5K5	2.09831		PRAD	PFI	0.042201	1.043	0.933	1.166	0.457		AD	GSM3896041	-2.03424
ACC	TCGA-OR-A5JB	-1.9956		READ	OS	0.089068	1.093	0.923	1.295	0.302		AD	GSM3896042	-2.27558
ACC	TCGA-OR-A5LD	-1.04843		READ	DSS	0.057051	1.059	0.832	1.347	0.642		AD	GSM3896043	-0.997577
ACC	TCGA-OR-A5K9	0.332575		READ	PFI	-0.05209	0.949	0.791	1.139	0.575		AD	GSM3896044	-0.363163
ACC	TCGA-OR-A5JF	0.872112		SARC	OS	-0.12171	0.885	0.779	1.006	0.061		AD	GSM3896045	-1.1576
ACC	TCGA-OR-A5KT	-3.25466		SARC	DSS	-0.1294	0.879	0.762	1.013	0.076		AD	GSM3896046	-2.32602
ACC	TCGA-OR-A5JQ	-0.0426163		SARC	PFI	-0.13041	0.878	0.791	0.975	0.015		AD	GSM3896047	-2.13986
ACC	TCGA-OR-A5KU	2.0551		SKCM	OS	-0.14281	0.867	0.789	0.953	0.003		AD	GSM3896048	-2.29771
ACC	TCGA-OR-A5JO	-2.72121		SKCM	DSS	-0.18042	0.835	0.753	0.925	0.0006		AD	GSM3896049	-0.135669
ACC	TCGA-OR-A5L8	2.64162		SKCM	PFI	-0.053681	0.948	0.882	1.018	0.14		AD	GSM3896050	-2.17899
ACC	TCGA-OR-A5JK	-1.47395		STAD	OS	0.12553	1.134	1.038	1.238	0.005		AD	GSM3896051	2.33904
ACC	TCGA-OU-A5PI	2.5584		STAD	DSS	0.14086	1.151	1.023	1.296	0.02		AD	GSM3896052	1.13632
ACC	TCGA-OR-A5J1	-0.0374172		STAD	PFI	0.086907	1.091	0.991	1.2	0.075		AD	GSM3896053	-3.03916
ACC	TCGA-OR-A5JI	-1.12998		TGCT	OS	0.026903	1.027	0.642	1.645	0.911		AD	GSM3896054	0.0692062
BLCA	TCGA-DK-A2I6	0.866989		TGCT	DSS	-0.082394	0.921	0.52	1.63	0.777		AD	GSM3896055	0.703113
BLCA	TCGA-FD-A6TK	2.56747		TGCT	PFI	0.12163	1.129	0.96	1.328	0.142		AD	GSM3896056	0.545556
BLCA	TCGA-UY-A78L	4.97072		THCA	OS	0.2829	1.327	0.989	1.78	0.059		AD	GSM3896057	-1.86497
BLCA	TCGA-4Z-AA84	0.785244		THCA	DSS	0.28237	1.326	0.856	2.056	0.207		AD	GSM3896058	-1.79254
BLCA	TCGA-XF-A9SK	0.554156		THCA	PFI	-0.033809	0.967	0.846	1.104	0.619		AD	GSM3896059	2.34669
BLCA	TCGA-YF-AA3M	0.502619		THYM	OS	0.20204	1.224	1.042	1.438	0.014		AD	GSM3896060	1.26508
BLCA	TCGA-G2-A3IE	-1.92394		THYM	DSS	0.23385	1.263	1.01	1.58	0.04		AD	GSM3896061	1.33317
BLCA	TCGA-ZF-A9RL	-1.97732		THYM	PFI	0.21913	1.245	1.098	1.411	0.0006		AD	GSM3896062	1.64391
BLCA	TCGA-HQ-A2OE	-4.79408		UCEC	OS	0.0073316	1.007	0.916	1.107	0.879		AD	GSM3896063	1.50742
BLCA	TCGA-DK-AA74	2.06566		UCEC	DSS	0.038424	1.039	0.929	1.162	0.5		AD	GSM3896064	2.28004
BLCA	TCGA-H4-A2HO	-5.3544		UCEC	PFI	-0.00038751	1	0.915	1.092	0.993		AD	GSM3896065	-3.50752
BLCA	TCGA-ZF-AA53	2.24236		UCS	OS	0.060237	1.062	0.87	1.296	0.553		AD	GSM3896066	-1.64585
BLCA	TCGA-HQ-A5ND	1.37091		UCS	DSS	0.096896	1.102	0.885	1.372	0.386		AD	GSM3896067	1.34741
BLCA	TCGA-FD-A6TC	0.164248		UCS	PFI	0.027609	1.028	0.862	1.226	0.758		AD	GSM3896068	0.344875
BLCA	TCGA-GV-A3JV	-2.44846		UVM	OS	-0.12095	0.886	0.762	1.031	0.117		AD	GSM3896069	2.84288
BLCA	TCGA-XF-A8HH	-0.513726		UVM	DSS	-0.12276	0.884	0.757	1.033	0.121		AD	GSM3896070	-0.535934
BLCA	TCGA-DK-A2I1	-0.599565		UVM	PFI	-0.141	0.868	0.763	0.989	0.033		AD	GSM3896071	-0.434296
BLCA	TCGA-ZF-AA5H	3.78176										AD	GSM3896072	-2.41669
BLCA	TCGA-E7-A7PW	-0.963241										AD	GSM3896073	1.19215
BLCA	TCGA-PQ-A6FI	0.279094										AD	GSM3896074	-1.00229
BLCA	TCGA-C4-A0EZ	2.24299										AD	GSM3896075	1.17256
BLCA	TCGA-FD-A62S	1.05517										AD	GSM3896076	-0.780117
BLCA	TCGA-FD-A5C0	-1.34694										AD	GSM3896077	-0.437791
BLCA	TCGA-GU-A42R	-1.08884										AD	GSM3896078	-1.71297
BLCA	TCGA-UY-A78M	-0.464428										AD	GSM3896079	-1.95286
BLCA	TCGA-GV-A3QI	-1.23213										AD	GSM3896080	-1.44972
BLCA	TCGA-FD-A5C1	1.26782										AD	GSM3896081	3.27357
BLCA	TCGA-DK-AA6X	3.91876										AD	GSM3896082	3.61518
BLCA	TCGA-CU-A3YL	-0.748083										AD	GSM3896083	0.993165
BLCA	TCGA-FD-A6TH	-0.226576										AD	GSM3896084	-0.364429
BLCA	TCGA-BT-A20T	0.487492										AD	GSM3896085	3.25858
BLCA	TCGA-FD-A6TG	0.142299										AD	GSM3896086	1.05362
BLCA	TCGA-DK-A6B1	-1.16406										AD	GSM3896087	0.663015
BLCA	TCGA-ZF-AA58	4.92107										AD	GSM3896088	-1.99641
BLCA	TCGA-CF-A47T	-0.679517										AD	GSM3896089	-1.63977
BLCA	TCGA-XF-AAMH	-0.760089										AD	GSM3896090	-0.208661
BLCA	TCGA-BL-A3JM	1.82762										AD	GSM3896091	1.96145
BLCA	TCGA-FD-A6TI	0.15535										AD	GSM3896092	0.610696
BLCA	TCGA-FD-A3SN	1.03129										AD	GSM3896093	0.996072
BLCA	TCGA-ZF-AA51	-0.0620257										AD	GSM3896094	-0.212777
BLCA	TCGA-GV-A40G	-1.97824										AD	GSM3896095	-1.05358
BLCA	TCGA-DK-AA6U	-1.21394										AD	GSM3896096	0.393389
BLCA	TCGA-DK-A6B2	-0.18821										AD	GSM3896097	0.164811
BLCA	TCGA-CF-A47W	-1.07191										AD	GSM3896098	2.94341
BLCA	TCGA-FD-A43U	-0.640077										AD	GSM3896099	-2.92706
BLCA	TCGA-FD-A3NA	0.170498										AD	GSM3896100	-2.41066
BLCA	TCGA-DK-A3IL	-0.93067										AD	GSM3896101	0.605005
BLCA	TCGA-XF-A8HC	-1.17827										AD	GSM3896102	2.20277
BLCA	TCGA-ZF-AA4T	-3.17504										AD	GSM3896103	3.18846
BLCA	TCGA-E7-A97P	2.65553										AD	GSM3896104	-1.36897
BLCA	TCGA-XF-AAMW	2.70881										AD	GSM3896105	-0.678703
BLCA	TCGA-E5-A4U1	-1.11772										AD	GSM3896106	-1.28348
BLCA	TCGA-E7-A8O7	-0.73569										AD	GSM3896107	0.331463
BLCA	TCGA-CF-A3MF	-1.31603										AD	GSM3896108	1.63675
BLCA	TCGA-4Z-AA7M	-1.08898										AD	GSM3896109	-3.20833
BLCA	TCGA-GC-A3OO	1.10098										AD	GSM3896110	-0.185307
BLCA	TCGA-K4-A4AC	1.05452										AD	GSM3896111	-0.324287
BLCA	TCGA-GU-A764	1.35191										AD	GSM3896112	-0.900367
BLCA	TCGA-G2-AA3B	-0.491424										AD	GSM3896113	-1.08242
BLCA	TCGA-BT-A0YX	1.5924										AD	GSM3896114	0.294205
BLCA	TCGA-DK-AA71	1.67028										AD	GSM3896115	-1.15105
BLCA	TCGA-DK-A2I2	1.41735										AD	GSM3896116	2.45576
BLCA	TCGA-XF-AAN3	1.15198										AD	GSM3896117	1.05568
BLCA	TCGA-ZF-AA5P	-0.0675466										AD	GSM3896118	-0.598475
BLCA	TCGA-BT-A20V	1.82938										AD	GSM3896119	-3.64904
BLCA	TCGA-CF-A7I0	-0.889653										AD	GSM3896120	2.22991
BLCA	TCGA-2F-A9KQ	-3.15738										AD	GSM3896121	-0.852514
BLCA	TCGA-ZF-A9RE	-0.359993										AD	GSM3896122	-0.146276
BLCA	TCGA-E7-A7XN	1.8675										AD	GSM3896123	3.46462
BLCA	TCGA-G2-A2EC	-0.83335										AD	GSM3896124	-1.78892
BLCA	TCGA-E7-A678	-0.886074										AD	GSM3896125	-1.71073
BLCA	TCGA-G2-A2EF	7.6521										AD	GSM3896126	-2.55392
BLCA	TCGA-GD-A3OS	1.01822										AD	GSM3896127	0.135916
BLCA	TCGA-DK-A3WW	1.27071										AD	GSM3896128	-0.397579
BLCA	TCGA-GD-A3OQ	0.0553657										AD	GSM3896129	-0.662969
BLCA	TCGA-FD-A3SQ	-0.0022407										AD	GSM3896130	-2.19662
BLCA	TCGA-G2-A2EL	1.62809										AD	GSM3896131	0.241469
BLCA	TCGA-XF-A9T8	3.01808										AD	GSM3896132	-1.31187
BLCA	TCGA-GD-A3OP	-0.639706										AD	GSM3896133	-1.19352
BLCA	TCGA-XF-AAML	-1.17744										AF	GSM1005424	-3.41058
BLCA	TCGA-4Z-AA82	1.96444										AF	GSM1005425	1.50035
BLCA	TCGA-K4-A5RI	-0.000543203										AF	GSM1005426	4.87885
BLCA	TCGA-XF-A9ST	-2.53778										AF	GSM1005427	2.66872
BLCA	TCGA-GV-A3QH	0.121386										AF	GSM1005428	1.27517
BLCA	TCGA-4Z-AA81	0.549941										AF	GSM1005429	1.6879
BLCA	TCGA-FD-A3B6	2.96654										AF	GSM1005430	1.58364
BLCA	TCGA-DK-A1AC	-0.244523										AF	GSM1005431	0.729736
BLCA	TCGA-ZF-A9R4	-0.947623										AF	GSM1005432	0.691506
BLCA	TCGA-K4-AAQO	-0.379117										AF	GSM1005433	0.86585
BLCA	TCGA-FD-A6TB	-1.44458										AF	GSM1005434	1.09796
BLCA	TCGA-XF-AAMG	-1.39957										AF	GSM1005435	0.284809
BLCA	TCGA-CF-A1HR	-0.388667										AF	GSM1005436	0.0249341
BLCA	TCGA-CF-A3MG	-1.50713										AF	GSM1005437	-0.230778
BLCA	TCGA-LC-A66R	0.468138										AF	GSM1005438	1.65464
BLCA	TCGA-GU-AATP	0.413685										AF	GSM1005439	2.01214
BLCA	TCGA-2F-A9KW	-4.52589										AF	GSM1005440	0.162273
BLCA	TCGA-UY-A9PF	-3.32652										AF	GSM1005441	-0.344537
BLCA	TCGA-FD-A43N	-1.75809										AF	GSM1005442	0.847582
BLCA	TCGA-GV-A3JW	-1.30362										AF	GSM1005443	1.83653
BLCA	TCGA-DK-A1A7	-0.695312										AF	GSM1005444	1.43682
BLCA	TCGA-E7-A7DV	1.04293										AF	GSM1005445	2.15748
BLCA	TCGA-DK-A3IK	-2.31878										AF	GSM1006245	1.19827
BLCA	TCGA-C4-A0F0	2.98996										AF	GSM1006246	1.22621
BLCA	TCGA-DK-A3X2	-0.0714225										AF	GSM1006247	-7.80025
BLCA	TCGA-E5-A2PC	0.185085										AF	GSM1006248	-0.657122
BLCA	TCGA-BT-A20Q	0.66884										AF	GSM1006249	-6.10597
BLCA	TCGA-DK-A3IM	0.866301										AF	GSM1006250	-1.79495
BLCA	TCGA-FD-A43P	0.465537										AF	GSM1006251	-2.40742
BLCA	TCGA-SY-A9G0	-0.343508										AF	GSM1006252	0.493259
BLCA	TCGA-XF-A9SU	-1.56898										AF	GSM1006253	2.03597
BLCA	TCGA-UY-A78O	-0.886724										AF	GSM1006254	0.514973
BLCA	TCGA-CF-A8HX	-1.17364										AF	GSM2102184	-0.71252
BLCA	TCGA-FD-A3SL	0.21505										AF	GSM2102185	-0.219425
BLCA	TCGA-4Z-AA87	-1.41776										AF	GSM2102186	0.767549
BLCA	TCGA-DK-AA6S	2.05385										AF	GSM2102187	-0.8444
BLCA	TCGA-UY-A9PA	1.08165										AF	GSM2102188	0.483071
BLCA	TCGA-FD-A3B5	0.0219754										AF	GSM2102189	-0.2471
BLCA	TCGA-FD-A62O	-1.19848										AF	GSM2102190	-3.03119
BLCA	TCGA-FD-A3SM	-0.584815										AF	GSM2102191	-5.28316
BLCA	TCGA-GV-A3QF	-2.85456										AF	GSM2102192	-1.89778
BLCA	TCGA-DK-A1AE	-0.367872										AF	GSM2102193	-3.46416
BLCA	TCGA-4Z-AA7Y	-0.0177765										AF	GSM2102194	0.79705
BLCA	TCGA-CU-A0YO	0.0932623										AF	GSM2102195	0.570833
BLCA	TCGA-FD-A3B3	1.76649										AF	GSM2102196	0.32029
BLCA	TCGA-CF-A5U8	-1.16685										AF	GSM2102197	2.64699
BLCA	TCGA-GC-A3YS	0.0451763										AMI	GSM1498376	-4.62436
BLCA	TCGA-BT-A20W	-1.37918										AMI	GSM1498377	2.11216
BLCA	TCGA-DK-AA6P	-2.40406										AMI	GSM1498378	0.966943
BLCA	TCGA-ZF-A9RC	-0.294559										AMI	GSM1498379	2.16363
BLCA	TCGA-FD-A5BV	-0.551575										AMI	GSM1498380	-0.40788
BLCA	TCGA-5N-A9KI	1.22283										AMI	GSM1498381	1.3482
BLCA	TCGA-FD-A43X	-0.757664										AMI	GSM1498382	0.89542
BLCA	TCGA-C4-A0F6	-1.05526										AMI	GSM1620832	1.82182
BLCA	TCGA-E7-A5KE	-1.88819										AMI	GSM1620833	1.67489
BLCA	TCGA-XF-A9SL	-0.377535										AMI	GSM1620834	0.490802
BLCA	TCGA-K4-A54R	0.082417										AMI	GSM1620835	0.1575
BLCA	TCGA-XF-AAN1	-0.567619										AMI	GSM1620836	-2.47085
BLCA	TCGA-FD-A3B8	2.25822										AMI	GSM1620837	-4.14072
BLCA	TCGA-GC-A6I1	1.6676										AMI	GSM1620838	1.52409
BLCA	TCGA-BL-A13J	-0.547217										AMI	GSM1620839	2.17011
BLCA	TCGA-DK-A1AA	-0.380969										AMI	GSM1620840	0.994482
BLCA	TCGA-UY-A78N	-0.143411										AMI	GSM1620841	2.43785
BLCA	TCGA-DK-A3IT	-2.13884										AMI	GSM1620842	0.885223
BLCA	TCGA-ZF-AA4U	0.134832										AMI	GSM1620843	1.50636
BLCA	TCGA-UY-A8OC	0.949684										AMI	GSM1620844	1.76982
BLCA	TCGA-K4-A5RJ	1.59339										AMI	GSM1620845	1.61092
BLCA	TCGA-ZF-A9R0	-0.591551										AMI	GSM1620846	2.64502
BLCA	TCGA-DK-A2I4	3.01684										AMI	GSM1620847	-1.03817
BLCA	TCGA-FD-A6TE	1.17033										AMI	GSM1620848	2.33859
BLCA	TCGA-E7-A5KF	-1.67512										AMI	GSM1620849	1.3632
BLCA	TCGA-GD-A2C5	-0.474149										AMI	GSM1620850	-1.88583
BLCA	TCGA-G2-A2EK	-0.405419										AMI	GSM1620851	-0.0223777
BLCA	TCGA-DK-AA6R	2.24005										AMI	GSM1620852	0.0124585
BLCA	TCGA-4Z-AA80	-2.75022										AMI	GSM1620877	-3.96557
BLCA	TCGA-UY-A78K	0.373669										AMI	GSM1620878	0.519164
BLCA	TCGA-XF-A9T0	-1.66478										AMI	GSM1620879	-0.489912
BLCA	TCGA-XF-A9T3	3.10972										AMI	GSM1620880	-1.33631
BLCA	TCGA-FD-A3SP	2.03578										AMI	GSM1620881	-1.86222
BLCA	TCGA-DK-AA6Q	-0.852237										AMI	GSM1620882	-1.45716
BLCA	TCGA-4Z-AA89	-0.621011										AMI	GSM1620883	0.0293238
BLCA	TCGA-K4-A6FZ	2.43371										AMI	GSM1620884	-1.80199
BLCA	TCGA-FD-A6TF	-0.2772										AMI	GSM1620885	-2.21705
BLCA	TCGA-ZF-AA4W	0.724283										AMI	GSM1620886	1.91483
BLCA	TCGA-DK-AA6W	-1.11208										AMI	GSM1620887	0.310292
BLCA	TCGA-2F-A9KP	-1.97019										AMI	GSM1620888	1.06057
BLCA	TCGA-YF-AA3L	-0.183547										AMI	GSM1620889	-3.20283
BLCA	TCGA-K4-A6MB	-0.893921										AMI	GSM1620890	-2.27726
BLCA	TCGA-CU-A0YN	0.894859										AMI	GSM1620891	0.266373
BLCA	TCGA-KQ-A41N	-0.91663										AMI	GSM1620905	-0.0600588
BLCA	TCGA-K4-A3WS	-0.316622										AMI	GSM1620906	2.55879
BLCA	TCGA-BT-A0S7	-0.965757										AMI	GSM1620907	-2.57436
BLCA	TCGA-HQ-A2OF	-1.6769										AMI	GSM1620908	2.17878
BLCA	TCGA-R3-A69X	-1.20057										AMI	GSM1620909	1.07651
BLCA	TCGA-GU-A762	4.12075										AMI	GSM1620910	-0.601125
BLCA	TCGA-GC-A3RD	0.0773858										AMI	GSM1620911	2.66586
BLCA	TCGA-XF-A9SI	1.28764										AMI	GSM1620912	-3.84035
BLCA	TCGA-FJ-A3Z7	-0.989551										AMI	GSM1620913	-4.89063
BLCA	TCGA-XF-A9T6	0.890535										AMI	GSM1620914	-0.353414
BLCA	TCGA-FD-A3SR	0.0697725										AMI	GSM1620915	0.78729
BLCA	TCGA-FJ-A3Z9	-2.09836										AMI	GSM1620916	1.60914
BLCA	TCGA-BT-A3PK	0.803204										AMI	GSM1620917	-0.345998
BLCA	TCGA-CF-A9FF	-2.67618										ARTR	GSM4097336	2.35515
BLCA	TCGA-DK-A6B0	-0.79246										ARTR	GSM4097351	2.69673
BLCA	TCGA-ZF-A9RN	1.40404										ARTR	GSM4097352	1.64417
BLCA	TCGA-FD-A62P	-0.263073										ARTR	GSM4097354	-0.222295
BLCA	TCGA-E7-A519	-0.36676										ARTR	GSM4097357	0.471587
BLCA	TCGA-BT-A20J	0.825978										ARTR	GSM4097363	-3.08946
BLCA	TCGA-GC-A3I6	1.54422										ARTR	GSM4097365	3.61361
BLCA	TCGA-XF-A9SP	-0.791939										ARTR	GSM4097368	-0.68476
BLCA	TCGA-S5-A6DX	0.598069										ARTR	GSM4097375	-0.812398
BLCA	TCGA-FD-A43S	-0.934805										ARTR	GSM4097378	0.627931
BLCA	TCGA-GC-A3BM	-0.123548										ARTR	GSM4097380	0.685444
BLCA	TCGA-4Z-AA7N	-1.42218										ARTR	GSM4097381	0.239329
BLCA	TCGA-4Z-AA83	-0.126104										ARTR	GSM4097383	-5.49918
BLCA	TCGA-BT-A2LA	-0.546857										ARTR	GSM4097384	-2.13228
BLCA	TCGA-GV-A3QG	-1.50637										ARTR	GSM4097386	0.106421
BLCA	TCGA-CU-A5W6	-1.21686										Burn	GSM493655	-2.06741
BLCA	TCGA-FD-A3SS	-0.958304										Burn	GSM493656	-2.08819
BLCA	TCGA-FT-A61P	2.75828										Burn	GSM493657	0.599407
BLCA	TCGA-SY-A9G5	0.913479										Burn	GSM493658	-0.337247
BLCA	TCGA-ZF-A9RM	-1.52845										Burn	GSM493659	-2.43096
BLCA	TCGA-CF-A27C	-0.824319										Burn	GSM493660	-1.03328
BLCA	TCGA-CU-A0YR	-3.92425										Burn	GSM493661	0.405274
BLCA	TCGA-XF-AAMR	0.332191										Burn	GSM493662	1.3866
BLCA	TCGA-4Z-AA7W	4.14089										Burn	GSM493663	-1.99476
BLCA	TCGA-CF-A47X	-0.665121										Burn	GSM493664	-0.0426361
BLCA	TCGA-XF-AAMQ	0.592203										Burn	GSM493665	1.70809
BLCA	TCGA-CF-A9FH	-1.01936										Burn	GSM493666	0.222353
BLCA	TCGA-BT-A20U	-0.165677										Burn	GSM493667	2.8944
BLCA	TCGA-XF-A8HE	1.14194										Burn	GSM493668	-0.127202
BLCA	TCGA-E7-A8O8	-0.807223										Burn	GSM493669	-0.489006
BLCA	TCGA-XF-A8HF	-0.858763										Burn	GSM493670	0.377143
BLCA	TCGA-DK-A1AD	-2.88223										Burn	GSM493671	0.106227
BLCA	TCGA-FD-A3B4	0.474673										Burn	GSM493672	2.88048
BLCA	TCGA-XF-A9SY	4.67707										Burn	GSM493673	-6.80876
BLCA	TCGA-K4-A4AB	1.09858										Burn	GSM493674	0.132362
BLCA	TCGA-FD-A3N6	-0.158473										Burn	GSM493675	0.0314966
BLCA	TCGA-BT-A42E	1.6901										Burn	GSM493676	-0.225946
BLCA	TCGA-FD-A5BY	-0.172378										Burn	GSM493677	0.0171785
BLCA	TCGA-XF-AAMJ	-0.896483										Burn	GSM493678	2.55522
BLCA	TCGA-DK-A1A5	0.863781										Burn	GSM493679	-1.75774
BLCA	TCGA-XF-A8HB	-0.434908										Burn	GSM493680	-1.46651
BLCA	TCGA-FJ-A3ZE	-1.79765										Burn	GSM493681	0.0163212
BLCA	TCGA-E7-A4XJ	-1.58324										Burn	GSM493682	1.52564
BLCA	TCGA-E7-A6MD	-0.159398										Burn	GSM493683	2.39817
BLCA	TCGA-BT-A3PH	-0.891725										Burn	GSM493684	1.54205
BLCA	TCGA-4Z-AA86	2.98034										Burn	GSM493685	0.581176
BLCA	TCGA-FD-A3SO	0.543537										Burn	GSM493686	1.73825
BLCA	TCGA-YC-A89H	-0.517801										Burn	GSM493687	-1.17942
BLCA	TCGA-CF-A9FL	-1.25661										Burn	GSM493688	-1.12514
BLCA	TCGA-5N-A9KM	1.46631										Burn	GSM493689	1.77839
BLCA	TCGA-YC-A8S6	-0.172679										Burn	GSM493690	2.59039
BLCA	TCGA-FD-A5BU	0.710186										Burn	GSM493691	-1.686
BLCA	TCGA-XF-AAN2	1.20949										Burn	GSM493692	0.0323425
BLCA	TCGA-G2-AA3F	-2.23368										Burn	GSM493693	1.68188
BLCA	TCGA-G2-A2EO	0.305914										Burn	GSM493694	1.45803
BLCA	TCGA-K4-A3WU	-0.721526										Burn	GSM493695	-1.84209
BLCA	TCGA-DK-A3WY	-4.97282										Burn	GSM493696	1.20114
BLCA	TCGA-CF-A47Y	-0.814247										Burn	GSM493697	-2.79227
BLCA	TCGA-DK-A1A6	-0.359397										Burn	GSM493698	-3.64432
BLCA	TCGA-GU-A42Q	-0.403867										Burn	GSM493699	-1.828
BLCA	TCGA-GV-A3JZ	-0.762001										Burn	GSM493700	1.72527
BLCA	TCGA-XF-AAMY	-0.531871										Burn	GSM493701	-3.32559
BLCA	TCGA-XF-AAN7	-0.167856										Burn	GSM493702	0.902759
BLCA	TCGA-KQ-A41O	-1.23339										Burn	GSM493703	0.131474
BLCA	TCGA-UY-A9PD	-1.00417										Burn	GSM493704	0.94653
BLCA	TCGA-BT-A2LD	-0.119653										Burn	GSM493705	-0.151821
BLCA	TCGA-GV-A3QK	-1.0189										Burn	GSM493706	0.785458
BLCA	TCGA-DK-A3IS	-0.141996										Burn	GSM493707	2.96483
BLCA	TCGA-GC-A3RB	-0.763505										Burn	GSM493708	1.46311
BLCA	TCGA-KQ-A41Q	-2.10505										Burn	GSM493709	0.283958
BLCA	TCGA-PQ-A6FN	0.296737										Burn	GSM493710	0.519775
BLCA	TCGA-S5-AA26	0.422491										Burn	GSM493711	-2.53345
BLCA	TCGA-BL-A0C8	-14.5845										Burn	GSM493712	0.387303
BLCA	TCGA-XF-A9SX	3.32458										Burn	GSM493713	-0.0240987
BLCA	TCGA-FD-A3N5	0.417582										Burn	GSM493714	-4.06827
BLCA	TCGA-CF-A1HS	2.27912										Burn	GSM493715	-2.24825
BLCA	TCGA-CU-A3KJ	1.30666										Burn	GSM493716	-0.299397
BLCA	TCGA-GC-A4ZW	-0.0197305										Burn	GSM493717	2.66092
BLCA	TCGA-XF-AAN8	-0.878988										Burn	GSM493718	2.44558
BLCA	TCGA-K4-A83P	-3.26117										Burn	GSM493719	-2.4294
BLCA	TCGA-GV-A40E	0.796948										Burn	GSM493720	-0.506406
BLCA	TCGA-XF-A9T2	-0.588256										Burn	GSM493721	1.30805
BLCA	TCGA-ZF-A9R5	-0.517258										Burn	GSM493722	-1.68547
BLCA	TCGA-CF-A9FM	-1.00849										Burn	GSM493723	0.0770217
BLCA	TCGA-DK-A6B6	-0.807199										Burn	GSM493724	1.57856
BLCA	TCGA-ZF-A9R3	-0.894093										Burn	GSM493725	1.0494
BLCA	TCGA-FD-A5BZ	-0.142006										Burn	GSM493726	2.54521
BLCA	TCGA-GC-A6I3	-0.908047										Burn	GSM493727	-1.80491
BLCA	TCGA-XF-AAMT	0.927594										Burn	GSM493728	0.489128
BLCA	TCGA-CU-A72E	-0.035873										Burn	GSM493729	2.04232
BLCA	TCGA-CU-A3QU	-1.26879										Burn	GSM493730	3.07615
BLCA	TCGA-ZF-A9R2	-0.526873										Burn	GSM493731	-0.921533
BLCA	TCGA-G2-A3IB	-0.913863										Burn	GSM493732	-0.147586
BLCA	TCGA-XF-A9SM	2.48598										Burn	GSM493733	0.256648
BLCA	TCGA-XF-A9SJ	2.45546										Burn	GSM493734	-0.195825
BLCA	TCGA-ZF-AA4R	0.381511										Burn	GSM493735	-0.25809
BLCA	TCGA-DK-A6AV	-0.21861										Burn	GSM493736	1.44748
BLCA	TCGA-CF-A5UA	-0.699071										Burn	GSM493737	0.519805
BLCA	TCGA-FD-A5BS	2.65242										Burn	GSM493738	0.689337
BLCA	TCGA-XF-AAN4	0.802284										Burn	GSM493739	-1.49391
BLCA	TCGA-FD-A62N	3.59343										Burn	GSM493740	1.98503
BLCA	TCGA-XF-A9SH	-0.800188										Burn	GSM493741	0.838923
BLCA	TCGA-UY-A78P	1.29695										Burn	GSM493742	1.91032
BLCA	TCGA-BT-A42C	-1.69682										Burn	GSM493743	-0.32933
BLCA	TCGA-XF-A8HG	-1.7461										Burn	GSM493744	-0.449703
BLCA	TCGA-FJ-A871	1.00667										Burn	GSM493745	3.29641
BLCA	TCGA-2F-A9KT	-0.466436										Burn	GSM493746	2.20459
BLCA	TCGA-ZF-AA54	2.1269										Burn	GSM493747	-2.54849
BLCA	TCGA-GC-A3RC	3.80996										Burn	GSM493748	-2.19925
BLCA	TCGA-BT-A20X	0.615957										Burn	GSM493749	0.208368
BLCA	TCGA-XF-AAN5	2.12896										Burn	GSM493750	-1.05392
BLCA	TCGA-BL-A5ZZ	0.131911										Burn	GSM493751	-1.13234
BLCA	TCGA-DK-A1A3	4.1282										Burn	GSM493752	0.53559
BLCA	TCGA-G2-A2EJ	2.37422										Burn	GSM493753	1.95245
BLCA	TCGA-ZF-AA4N	-0.377513										Burn	GSM493754	1.60503
BLCA	TCGA-DK-A2HX	0.86348										Burn	GSM493755	-1.61209
BLCA	TCGA-FD-A6TD	1.39606										Burn	GSM493756	1.08794
BLCA	TCGA-XF-AAME	0.111516										Burn	GSM493757	-0.524612
BLCA	TCGA-E7-A3X6	0.581683										Burn	GSM493758	0.124556
BLCA	TCGA-E7-A85H	-3.32996										Burn	GSM493759	0.109616
BLCA	TCGA-E5-A4TZ	-0.161737										Burn	GSM493760	0.448588
BLCA	TCGA-BT-A3PJ	2.09069										Burn	GSM493761	-3.45375
BLCA	TCGA-DK-AA6L	0.704078										Burn	GSM493762	-0.0861777
BLCA	TCGA-FD-A5BT	0.270101										Burn	GSM493763	-4.13075
BLCA	TCGA-KQ-A41S	1.2158										Burn	GSM493764	-1.44551
BLCA	TCGA-ZF-AA4V	1.51128										Burn	GSM493765	-0.928155
BLCA	TCGA-FT-A3EE	-0.140462										Burn	GSM493766	1.39791
BLCA	TCGA-XF-A9SV	-0.509846										Burn	GSM493767	-1.25581
BLCA	TCGA-UY-A9PH	0.534109										Burn	GSM493768	0.349415
BLCA	TCGA-G2-A3VY	-0.885573										CAVD	GSM317347	-3.55631
BLCA	TCGA-ZF-A9R7	1.07145										CAVD	GSM317348	-3.13203
BLCA	TCGA-DK-AA6T	-1.20748										CAVD	GSM317349	-2.494
BLCA	TCGA-CF-A8HY	-0.709147										CAVD	GSM317350	-2.29036
BLCA	TCGA-LT-A8JT	-1.29999										CAVD	GSM317351	-2.41779
BLCA	TCGA-FD-A5BX	0.389767										CAVD	GSM377373	2.80973
BLCA	TCGA-DK-A3X1	0.263486										CAVD	GSM377374	2.53171
BLCA	TCGA-GD-A76B	-0.109579										CAVD	GSM377375	2.82591
BLCA	TCGA-ZF-AA52	3.53508										CAVD	GSM377376	2.97737
BLCA	TCGA-FD-A3SJ	-0.27175										CAVD	GSM377377	2.68452
BLCA	TCGA-YC-A9TC	0.484717										CAVD	GSM1246214	5.14096
BLCA	TCGA-G2-A2ES	1.80502										CAVD	GSM1246215	0.0501133
BLCA	TCGA-E7-A7DU	-0.535735										CAVD	GSM1246216	2.30495
BLCA	TCGA-4Z-AA7R	-1.19171										CAVD	GSM1246217	2.10533
BLCA	TCGA-4Z-AA7O	0.0529637										CAVD	GSM1246218	-1.73909
BLCA	TCGA-E7-A6ME	-0.833376										CAVD	GSM2203485	0.0764636
BLCA	TCGA-GD-A6C6	-0.822777										CAVD	GSM2203486	-0.968794
BLCA	TCGA-C4-A0F1	0.28896										CAVD	GSM2203487	0.215741
BLCA	TCGA-GU-AATQ	-0.0437583										CAVD	GSM2203488	-0.384143
BLCA	TCGA-CF-A3MH	-0.664572										CAVD	GSM2203489	-0.397992
BLCA	TCGA-GU-A767	-0.91578										CAVD	GSM2203490	-1.13385
BLCA	TCGA-G2-AA3C	0.585745										CAVD	GSM2203491	-1.51593
BLCA	TCGA-BT-A20O	3.67904										CAVD	GSM2203492	-1.32324
BLCA	TCGA-C4-A0F7	-0.502598										CAVD	GSM2203493	-1.22045
BLCA	TCGA-GU-AATO	1.07506										CAVD	GSM2203494	-1.14881
BLCA	TCGA-DK-AA75	-1.20827										CKD	GSM912761	-0.595269
BLCA	TCGA-H4-A2HQ	-0.37458										CKD	GSM912762	-1.04986
BLCA	TCGA-BT-A2LB	-0.693563										CKD	GSM912763	0.928612
BLCA	TCGA-CF-A47S	-0.98004										CKD	GSM912764	-0.140056
BLCA	TCGA-MV-A51V	-1.94611										CKD	GSM912765	0.951625
BLCA	TCGA-FD-A43Y	0.550652										CKD	GSM912766	1.89008
BLCA	TCGA-DK-AA76	-0.803988										CKD	GSM912767	1.25244
BLCA	TCGA-E7-A677	-1.60497										CKD	GSM912768	0.528276
BLCA	TCGA-E7-A541	0.503793										CKD	GSM912769	-0.731923
BLCA	TCGA-K4-A3WV	-0.482949										CKD	GSM912770	1.88566
BLCA	TCGA-DK-A6B5	1.59015										CKD	GSM912771	2.65805
BLCA	TCGA-DK-A3WX	0.934555										CKD	GSM912772	-1.93157
BLCA	TCGA-KQ-A41P	0.124434										CKD	GSM912773	-0.874039
BLCA	TCGA-DK-AA6M	1.00879										CKD	GSM912774	-0.00436591
BLCA	TCGA-GV-A3JX	0.537565										CKD	GSM912775	-0.0568081
BLCA	TCGA-BT-A42F	0.670817										CKD	GSM912776	-1.13235
BLCA	TCGA-GC-A3WC	0.5784										CKD	GSM912777	-3.16227
BLCA	TCGA-XF-A9SZ	-1.11463										CKD	GSM912778	0.780392
BLCA	TCGA-2F-A9KO	1.35381										CKD	GSM912779	1.02491
BLCA	TCGA-XF-A8HD	1.8117										CKD	GSM912780	-0.111295
BLCA	TCGA-FD-A5BR	-0.777208										CKD	GSM912781	1.66005
BLCA	TCGA-HQ-A5NE	1.75075										CKD	GSM912782	2.33795
BLCA	TCGA-G2-AA3D	-1.17046										CKD	GSM912783	-0.400133
BLCA	TCGA-DK-A3IQ	0.271767										CKD	GSM912784	-0.161268
BLCA	TCGA-KQ-A41R	-4.3282										CKD	GSM912785	-0.818344
BLCA	TCGA-CF-A47V	-1.14122										CKD	GSM912786	-0.799451
BLCA	TCGA-ZF-AA4X	0.705757										CKD	GSM912787	-0.993361
BLCA	TCGA-GU-A766	2.69466										CKD	GSM912788	1.04328
BLCA	TCGA-XF-AAN0	0.706658										CKD	GSM912789	1.53701
BLCA	TCGA-ZF-AA56	0.826793										CKD	GSM912790	2.0563
BLCA	TCGA-DK-AA77	0.511894										CKD	GSM912791	1.36407
BLCA	TCGA-ZF-A9R9	-2.00982										CKD	GSM912792	-0.720123
BLCA	TCGA-BL-A13I	0.392616										CKD	GSM912793	2.08971
BLCA	TCGA-BT-A20N	-0.370592										CKD	GSM912794	1.31966
BLCA	TCGA-LT-A5Z6	-0.372521										CKD	GSM912795	-1.18552
BLCA	TCGA-XF-AAMZ	-1.59915										CKD	GSM912796	1.61934
BLCA	TCGA-XF-AAMX	-0.734309										CKD	GSM912797	0.846159
BLCA	TCGA-K4-A5RH	2.70529										CKD	GSM912798	-1.00714
BLCA	TCGA-XF-A8HI	-0.4996										CKD	GSM912799	-0.420805
BLCA	TCGA-FD-A3B7	1.44041										CKD	GSM912800	-0.119457
BLCA	TCGA-4Z-AA7S	-0.934421										CKD	GSM912801	-0.124079
BLCA	TCGA-DK-A1AB	2.12418										CKD	GSM912802	1.00762
BLCA	TCGA-DK-A3IU	2.52825										CKD	GSM912803	-2.70715
BLCA	TCGA-ZF-A9R1	-0.555387										CKD	GSM912804	-1.17193
BLCA	TCGA-CF-A3MI	-0.423283										CKD	GSM912805	0.204
BLCA	TCGA-DK-A1AF	0.0464629										CKD	GSM912806	-2.04758
BLCA	TCGA-BT-A20P	-1.03018										CKD	GSM912807	1.20149
BLCA	TCGA-ZF-A9RD	0.800625										CKD	GSM912808	0.918776
BLCA	TCGA-GV-A6ZA	-0.351127										CKD	GSM912809	1.9749
BLCA	TCGA-XF-A9SW	0.634187										CKD	GSM912810	-0.65264
BLCA	TCGA-GU-A763	-0.724466										CKD	GSM912811	0.106249
BLCA	TCGA-2F-A9KR	-0.179552										CKD	GSM912812	-0.783424
BLCA	TCGA-ZF-AA5N	-0.855988										CKD	GSM912813	0.410709
BLCA	TCGA-E7-A3Y1	-0.386616										CKD	GSM912814	-1.03532
BLCA	TCGA-BT-A20R	1.15167										CKD	GSM912815	1.00933
BLCA	TCGA-DK-A1AG	-0.231402										CKD	GSM912816	-0.0142326
BLCA	TCGA-UY-A9PB	2.72077										CKD	GSM912817	0.602148
BLCA	TCGA-DK-A3IV	0.150641										CKD	GSM912818	0.298275
BLCA	TCGA-XF-A9T4	1.8385										CKD	GSM912819	1.45688
BLCA	TCGA-XF-A9T5	1.50492										CKD	GSM912820	1.35045
BLCA	TCGA-GU-A42P	-4.34388										CKD	GSM912821	1.33884
BLCA	TCGA-ZF-A9RF	1.33315										CKD	GSM912822	0.206074
BLCA	TCGA-4Z-AA7Q	2.28758										CKD	GSM912823	1.43909
BLCA	TCGA-UY-A8OD	-0.894088										CKD	GSM912824	-0.374952
BLCA	TCGA-FJ-A3ZF	-2.09232										CKD	GSM912825	0.215536
BLCA	TCGA-E7-A6MF	0.839067										CKD	GSM912826	0.300734
BLCA	TCGA-E7-A4IJ	-1.04545										CKD	GSM912827	0.334543
BLCA	TCGA-DK-A3IN	-1.32859										CKD	GSM912828	0.684089
BLCA	TCGA-FD-A6TA	-0.696254										CKD	GSM912829	0.111839
BLCA	TCGA-UY-A8OB	2.44483										CKD	GSM912830	-0.137539
BLCA	TCGA-UY-A9PE	-1.5565										CKD	GSM912831	1.92247
BRCA	TCGA-E2-A15K	-0.88176										CKD	GSM912832	-1.12139
BRCA	TCGA-E2-A15A	-0.458807										CKD	GSM912833	2.11237
BRCA	TCGA-BH-A18V	3.19358										CKD	GSM912834	0.142177
BRCA	TCGA-E2-A15E	-0.270652										CKD	GSM912835	-0.0336299
BRCA	TCGA-BH-A1ES	-1.98345										CKD	GSM1623299	-3.4973
BRCA	TCGA-AC-A6IX	-0.250916										CKD	GSM1623300	-3.06832
BRCA	TCGA-BH-A1FE	3.10558										CKD	GSM1623301	-0.426199
BRCA	TCGA-A7-A13D	1.69488										CKD	GSM1623302	-2.39205
BRCA	TCGA-B6-A401	-0.444428										CKD	GSM1623303	-5.92177
BRCA	TCGA-D8-A1X8	-0.116666										CKD	GSM1623304	2.79607
BRCA	TCGA-AC-A23C	-0.746989										CKD	GSM1623305	-2.31791
BRCA	TCGA-BH-A18H	0.0770392										CKD	GSM1623306	2.18406
BRCA	TCGA-5L-AAT0	-0.428252										CKD	GSM1623307	1.14282
BRCA	TCGA-BH-A202	0.44403										CKD	GSM1623308	0.459203
BRCA	TCGA-D8-A1XW	3.18271										CKD	GSM1623309	2.06951
BRCA	TCGA-EW-A2FR	-0.63623										CKD	GSM1623310	-4.46074
BRCA	TCGA-A8-A07C	1.56051										CKD	GSM1623311	3.83144
BRCA	TCGA-EW-A1PB	5.39185										CKD	GSM1623312	2.40961
BRCA	TCGA-AC-A2FM	-2.24025										CKD	GSM1623313	1.72584
BRCA	TCGA-E2-A105	-1.78957										CKD	GSM1623314	-4.7726
BRCA	TCGA-AR-A1AX	0.256478										CKD	GSM1623315	1.93302
BRCA	TCGA-EW-A1OW	0.240906										CKD	GSM1623316	1.08174
BRCA	TCGA-AC-A2FO	0.663414										CKD	GSM1623317	0.0120564
BRCA	TCGA-BH-A0HQ	-1.65797										CKD	GSM1623318	-1.87667
BRCA	TCGA-A2-A04R	-0.197978										CKD	GSM1623319	2.83552
BRCA	TCGA-AR-A1AM	-0.000958593										CKD	GSM1623320	2.21261
BRCA	TCGA-E2-A1LG	1.03064										CKD	GSM1623321	0.0734351
BRCA	TCGA-E2-A14W	-2.19312										CKD	GSM1623322	2.83846
BRCA	TCGA-EW-A2FV	0.220545										CKD	GSM1623323	-2.62841
BRCA	TCGA-E2-A576	-2.2419										CKD	GSM1623324	2.5537
BRCA	TCGA-A2-A0CM	3.38647										CKD	GSM1623325	-2.81855
BRCA	TCGA-AC-A3OD	3.13681										CKD	GSM1623326	-3.2024
BRCA	TCGA-D8-A1X5	-0.278921										CKD	GSM1623327	-2.70851
BRCA	TCGA-AR-A1AR	3.27308										CKD	GSM1623328	4.60122
BRCA	TCGA-C8-A3M8	-0.568503										CKD	GSM1623329	-2.65593
BRCA	TCGA-AO-A1KO	0.572755										CKD	GSM1623330	2.70158
BRCA	TCGA-AN-A0FN	0.249223										CKD	GSM1623331	2.91872
BRCA	TCGA-B6-A0RH	-1.30303										CKD	GSM1623332	-0.228711
BRCA	TCGA-AO-A03P	-1.48143										CKD	GSM1623333	2.84867
BRCA	TCGA-BH-A1FU	-0.105363										CKD	GSM1623334	1.81211
BRCA	TCGA-A1-A0SE	-1.87437										CKD	GSM1623335	1.98311
BRCA	TCGA-BH-A0C1	-0.887885										CKD	GSM1623336	-2.32676
BRCA	TCGA-OL-A5D6	0.668963										CKD	GSM1623337	0.370804
BRCA	TCGA-D8-A27P	-1.97171										CKD	GSM1623338	0.731394
BRCA	TCGA-AR-A0TR	-1.55212										CKD	GSM1623339	-0.184976
BRCA	TCGA-AC-A2QI	-0.677193										CKD	GSM1623340	-0.859666
BRCA	TCGA-BH-A0AW	0.21495										CKD	GSM1623341	2.70158
BRCA	TCGA-AQ-A1H2	-0.617463										CKD	GSM1623342	1.533
BRCA	TCGA-BH-A0EE	-0.609656										CKD	GSM1623343	-2.09728
BRCA	TCGA-A7-A6VY	0.868283										CKD	GSM1623344	-4.49906
BRCA	TCGA-AO-A129	0.429038										CKD	GSM1623345	-4.12301
BRCA	TCGA-E9-A1R0	-0.959819										CKD	GSM1623346	-1.91458
BRCA	TCGA-EW-A1P1	0.9904										CKD	GSM1623352	0.149546
BRCA	TCGA-AR-A0TZ	-1.34895										CKD	GSM1623353	-4.31752
BRCA	TCGA-E2-A158	-1.32638										CKD	GSM1623354	-2.047
BRCA	TCGA-GM-A2DL	1.78664										CKD	GSM1623355	-3.54916
BRCA	TCGA-E2-A109	-0.437132										CKD	GSM1623356	-4.11866
BRCA	TCGA-C8-A27B	9.49589										CSU	GSM1864755	-4.14161
BRCA	TCGA-E2-A2P5	-2.24733										CSU	GSM1864759	-1.67956
BRCA	TCGA-A7-A0DB	3.07761										CSU	GSM1864763	0.278194
BRCA	TCGA-D8-A140	0.0958521										CSU	GSM1864765	1.92913
BRCA	TCGA-AR-A5QQ	1.79436										CSU	GSM1864769	2.06863
BRCA	TCGA-OL-A5DA	-1.23208										CSU	GSM1864774	3.82439
BRCA	TCGA-E9-A1R6	-1.13362										CSU	GSM1864775	-1.81439
BRCA	TCGA-LQ-A4E4	-0.844454										CSU	GSM1864777	-0.478961
BRCA	TCGA-C8-A27A	-0.0342932										CSU	GSM1864779	-0.233928
BRCA	TCGA-E9-A1NE	1.60178										CSU	GSM1864781	0.248113
BRCA	TCGA-A2-A25D	2.25526										IA	GSM1955148	-2.08941
BRCA	TCGA-AR-A24X	-1.95417										IA	GSM1955150	0.30892
BRCA	TCGA-BH-A201	-1.34114										IA	GSM1955152	-1.35625
BRCA	TCGA-D8-A145	-0.507607										IA	GSM1955153	-3.20399
BRCA	TCGA-E9-A1N8	-1.45013										IA	GSM1955155	3.52606
BRCA	TCGA-C8-A26V	-0.621047										IA	GSM1955157	2.68144
BRCA	TCGA-B6-A1KF	-0.980897										IA	GSM1955158	-3.00169
BRCA	TCGA-BH-A1FJ	-0.34733										IA	GSM1955159	2.68158
BRCA	TCGA-BH-A0BP	-0.149124										IA	GSM1955161	-0.976222
BRCA	TCGA-AN-A03Y	-1.53866										IA	GSM1955163	0.817231
BRCA	TCGA-EW-A1P6	-0.836104										IA	GSM1955165	-0.74761
BRCA	TCGA-AC-A5EH	0.554699										IA	GSM1955167	1.43532
BRCA	TCGA-A1-A0SD	-0.0504481										IA	GSM1955169	0.130063
BRCA	TCGA-A2-A0SU	-1.61494										IA	GSM1955171	2.51197
BRCA	TCGA-E9-A1NI	-0.957313										IA	GSM1955173	-3.50516
BRCA	TCGA-B6-A0RQ	-1.27686										IA	GSM1955175	0.787758
BRCA	TCGA-E9-A1RF	1.27427										NOA	GSM1118245	-1.12495
BRCA	TCGA-A2-A0CX	-1.42671										NOA	GSM1118246	-0.510278
BRCA	TCGA-A2-A25F	6.42421										NOA	GSM1118247	0.657662
BRCA	TCGA-AC-A23G	-1.21987										NOA	GSM1118248	-0.461453
BRCA	TCGA-E2-A15D	-0.684871										NOA	GSM1118249	0.0286288
BRCA	TCGA-OL-A5D7	0.185402										NOA	GSM1118250	1.08739
BRCA	TCGA-E2-A1L7	0.612436										NOA	GSM1118251	-2.07703
BRCA	TCGA-AR-A0U0	1.50755										NOA	GSM1118252	0.481794
BRCA	TCGA-BH-A28O	-0.0794226										NOA	GSM1118253	0.557879
BRCA	TCGA-A2-A0D4	-2.29494										NOA	GSM1118254	-0.40053
BRCA	TCGA-E9-A1R4	1.55828										NOA	GSM1118255	-0.658145
BRCA	TCGA-AO-A1KQ	-0.758252										NOA	GSM1118256	-2.47618
BRCA	TCGA-AC-A62V	-1.35406										NOA	GSM1118257	0.908202
BRCA	TCGA-D8-A143	0.495951										NOA	GSM1118258	1.33498
BRCA	TCGA-A2-A0SV	4.36284										NOA	GSM1118259	0.202343
BRCA	TCGA-AN-A0XW	2.10968										NOA	GSM1118260	2.11408
BRCA	TCGA-D8-A1XV	-2.58438										NOA	GSM1118261	1.78089
BRCA	TCGA-A2-A4RW	-1.12803										NOA	GSM1118262	2.03579
BRCA	TCGA-A7-A0CD	-1.02149										NOA	GSM1118263	0.172562
BRCA	TCGA-D8-A1XB	-1.2905										NOA	GSM1118264	1.53847
BRCA	TCGA-C8-A134	1.5457										NOA	GSM1118265	-7.44941
BRCA	TCGA-AR-A2LE	-0.298237										NOA	GSM1118266	2.02882
BRCA	TCGA-A2-A0CO	-0.603485										NOA	GSM1118267	1.54614
BRCA	TCGA-AN-A0AK	-1.16199										NOA	GSM1118268	-5.46292
BRCA	TCGA-E9-A1NA	2.525										NOA	GSM1118269	3.14662
BRCA	TCGA-A7-A0DA	0.585646										NOA	GSM1118270	2.96723
BRCA	TCGA-E2-A572	-2.99299										NOA	GSM1118271	0.0580239
BRCA	TCGA-A2-A259	-0.423825										NOA	GSM1118285	-0.386902
BRCA	TCGA-BH-A28Q	-2.09565										NOA	GSM1118286	1.03333
BRCA	TCGA-E2-A1IO	-0.94379										NOA	GSM1118287	0.219974
BRCA	TCGA-AQ-A7U7	1.36062										NOA	GSM1118288	1.23823
BRCA	TCGA-AN-A0FD	-1.48561										NOA	GSM1118289	-1.5781
BRCA	TCGA-A8-A07G	-0.484506										NOA	GSM1118290	-0.183451
BRCA	TCGA-AO-A0JL	-1.45445										NOA	GSM1118291	-0.330615
BRCA	TCGA-B6-A0IM	-0.132775										NOA	GSM1118292	-2.07099
BRCA	TCGA-B6-A0IP	-1.58932										NOA	GSM1118293	1.19652
BRCA	TCGA-GM-A2DF	3.74938										NOA	GSM1118294	1.51178
BRCA	TCGA-A2-A25B	1.44686										NOA	GSM1118295	2.11067
BRCA	TCGA-BH-A0B0	-0.214282										NOA	GSM1118296	-6.71354
BRCA	TCGA-AO-A0JD	-0.591765										NOA	GSM1118297	-4.05778
BRCA	TCGA-AN-A0FL	-0.434617										NOA	GSM1118298	3.16125
BRCA	TCGA-E2-A14V	0.194989										NOA	GSM1118299	2.63398
BRCA	TCGA-AN-A0FF	-0.0529083										NOA	GSM1118300	0.189044
BRCA	TCGA-C8-A138	-0.123085										Psoriasis	GSM372308	0.630599
BRCA	TCGA-E2-A14R	1.64513										Psoriasis	GSM372310	1.34342
BRCA	TCGA-AC-A2BM	1.32281										Psoriasis	GSM372312	-0.700368
BRCA	TCGA-A1-A0SP	0.0518387										Psoriasis	GSM372314	2.0517
BRCA	TCGA-A2-A0CQ	-1.04529										Psoriasis	GSM372316	0.83449
BRCA	TCGA-A8-A08J	-0.144737										Psoriasis	GSM372318	-1.89159
BRCA	TCGA-BH-A6R8	-0.711648										Psoriasis	GSM372320	0.0916001
BRCA	TCGA-E9-A1QZ	1.70547										Psoriasis	GSM372322	-0.705555
BRCA	TCGA-A8-A0AB	-1.03597										Psoriasis	GSM372324	1.17657
BRCA	TCGA-AC-A3W7	-1.74385										Psoriasis	GSM372325	0.659533
BRCA	TCGA-B6-A0IE	-1.58605										Psoriasis	GSM372327	-1.22509
BRCA	TCGA-A8-A07I	1.00003										Psoriasis	GSM372329	-0.746014
BRCA	TCGA-LD-A9QF	1.26964										Psoriasis	GSM372331	-0.651738
BRCA	TCGA-BH-A18T	0.403009										Psoriasis	GSM372333	1.27369
BRCA	TCGA-A7-A26G	1.07913										Psoriasis	GSM372334	1.63107
BRCA	TCGA-BH-A0H7	-1.11153										Psoriasis	GSM372336	-1.53175
BRCA	TCGA-D8-A1XG	-1.59376										Psoriasis	GSM372338	-1.24799
BRCA	TCGA-E2-A14U	-1.71279										Psoriasis	GSM372340	-0.875411
BRCA	TCGA-BH-A0E0	-1.10844										Psoriasis	GSM372342	-5.20542
BRCA	TCGA-S3-AA10	1.85985										Psoriasis	GSM372344	-1.17497
BRCA	TCGA-BH-A0B7	0.209365										Psoriasis	GSM372346	0.199489
BRCA	TCGA-A8-A076	0.14629										Psoriasis	GSM372348	-2.04528
BRCA	TCGA-B6-A0RN	-2.4749										Psoriasis	GSM372350	-7.1908
BRCA	TCGA-E9-A244	1.64207										Psoriasis	GSM372352	0.953289
BRCA	TCGA-E2-A1LK	2.31648										Psoriasis	GSM372354	2.62588
BRCA	TCGA-LL-A5YL	-1.43237										Psoriasis	GSM372356	1.25511
BRCA	TCGA-A8-A06Y	-1.97007										Psoriasis	GSM372358	0.437692
BRCA	TCGA-BH-A0AZ	-0.747153										Psoriasis	GSM372360	2.47986
BRCA	TCGA-B6-A0X0	-2.72624										Psoriasis	GSM372362	2.00073
BRCA	TCGA-EW-A1P4	1.06401										Psoriasis	GSM372364	2.70429
BRCA	TCGA-BH-A0BG	1.42589										Psoriasis	GSM372365	0.892158
BRCA	TCGA-D8-A1JD	2.16559										Psoriasis	GSM372366	0.346979
BRCA	TCGA-BH-A18K	-1.20618										Psoriasis	GSM372367	1.60383
BRCA	TCGA-D8-A27F	-0.209808										RIRI	GSM1075189	0.818466
BRCA	TCGA-A8-A09I	0.827261										RIRI	GSM1075190	0.168481
BRCA	TCGA-A2-A0ST	2.62247										RIRI	GSM1075194	-3.9684
BRCA	TCGA-A7-A0D9	-2.10289										RIRI	GSM1075195	-1.52387
BRCA	TCGA-B6-A0IN	-1.77458										RIRI	GSM1075200	2.03605
BRCA	TCGA-E2-A14Y	0.358722										RIRI	GSM1075203	-2.59456
BRCA	TCGA-LD-A7W5	-1.42508										RIRI	GSM1075204	-1.38642
BRCA	TCGA-B6-A0I5	-2.07803										RIRI	GSM1075207	1.01159
BRCA	TCGA-A2-A3XV	-2.79239										RIRI	GSM1075208	0.727483
BRCA	TCGA-A2-A0SX	1.31495										RIRI	GSM1075209	3.31175
BRCA	TCGA-EW-A1OY	-0.960198										RIRI	GSM1075211	-5.33972
BRCA	TCGA-AN-A0FJ	0.700411										RIRI	GSM1075212	-3.13797
BRCA	TCGA-AR-A24Z	-0.338491										RIRI	GSM1075213	-0.249115
BRCA	TCGA-D8-A1XT	1.95128										RIRI	GSM1075216	2.08443
BRCA	TCGA-B6-A0RL	-0.954632										RIRI	GSM1075217	-1.00304
BRCA	TCGA-E9-A22E	-0.84155										RIRI	GSM1075220	-0.534053
BRCA	TCGA-BH-A18P	-2.05843										RIRI	GSM1075227	-1.67219
BRCA	TCGA-E2-A15H	-0.700854										RIRI	GSM1075232	-3.54459
BRCA	TCGA-D8-A1JK	1.4367										RIRI	GSM1075235	1.19573
BRCA	TCGA-AC-A7VB	-1.06578										RIRI	GSM1075236	-3.82022
BRCA	TCGA-AO-A0J2	-0.952662										RIRI	GSM1075237	-0.261238
BRCA	TCGA-BH-A0B8	-1.85872										RIRI	GSM1075241	1.09964
BRCA	TCGA-D8-A27N	1.61159										RIRI	GSM1075245	-0.591273
BRCA	TCGA-AC-A8OS	-0.537989										RIRI	GSM1075246	-2.75559
BRCA	TCGA-E2-A14Z	0.344683										RIRI	GSM1075247	0.765036
BRCA	TCGA-AR-A256	2.77806										RIRI	GSM1075251	1.47862
BRCA	TCGA-E2-A1BC	-1.479										RIRI	GSM1075258	1.12811
BRCA	TCGA-A7-A426	-1.24598										RIRI	GSM1075262	1.25888
BRCA	TCGA-A8-A08B	-1.8258										RIRI	GSM1075263	2.0607
BRCA	TCGA-E2-A15C	-0.947564										RIRI	GSM1075266	-2.81637
BRCA	TCGA-AC-A5XS	1.47024										RIRI	GSM1075267	-0.356233
BRCA	TCGA-OL-A6VR	-1.29942										RIRI	GSM1075276	1.55075
BRCA	TCGA-AR-A24R	-0.655319										RIRI	GSM1075278	-0.346937
BRCA	TCGA-BH-A0DG	0.633753										RIRI	GSM1075281	2.15514
BRCA	TCGA-EW-A1PG	-0.0106818										RIRI	GSM1075282	0.687473
BRCA	TCGA-A8-A08H	7.8004										RIRI	GSM1075284	-4.54472
BRCA	TCGA-BH-A0DD	-0.635263										RIRI	GSM1075288	-1.39913
BRCA	TCGA-E2-A1B4	-2.21837										RIRI	GSM1075294	0.498448
BRCA	TCGA-D8-A27H	-0.501034										RIRI	GSM1075296	1.08878
BRCA	TCGA-E2-A1BD	-2.0334										RIRI	GSM1075301	-2.62673
BRCA	TCGA-AO-A03T	-2.19962										RIRI	GSM1075304	0.98225
BRCA	TCGA-B6-A1KN	-0.991485										RIRI	GSM1075305	1.96086
BRCA	TCGA-A7-A5ZV	2.18764										RIRI	GSM1075311	2.74944
BRCA	TCGA-BH-A2L8	-0.428285										RIRI	GSM1075313	0.62652
BRCA	TCGA-A2-A0YH	4.13165										RIRI	GSM1075314	1.88419
BRCA	TCGA-D8-A1JI	-1.71429										RIRI	GSM1075319	2.43082
BRCA	TCGA-AR-A1AH	-2.17694										RIRI	GSM1075326	-3.43664
BRCA	TCGA-BH-A0HW	-2.93473										RIRI	GSM1075331	-2.94728
BRCA	TCGA-EW-A1J3	0.138827										RIRI	GSM1075332	-1.56773
BRCA	TCGA-A7-A5ZX	-1.36983										RIRI	GSM1075335	1.6679
BRCA	TCGA-EW-A423	-1.47401										RIRI	GSM1075337	0.584968
BRCA	TCGA-A2-A25E	-1.56029										RIRI	GSM1075345	2.70702
BRCA	TCGA-E2-A153	-0.362621										RIRI	GSM1075346	1.18592
BRCA	TCGA-C8-A26Y	-0.0554323										RIRI	GSM1075347	3.54193
BRCA	TCGA-OL-A66H	2.37788										RIRI	GSM1075350	1.16968
BRCA	TCGA-AQ-A04L	-0.181497										RIRI	GSM1075353	2.05254
BRCA	TCGA-BH-A0WA	-0.211325										RIRI	GSM1075354	1.45933
BRCA	TCGA-BH-A1EX	0.162445										RIRI	GSM1075355	3.44233
BRCA	TCGA-A8-A08C	-1.87804										RIRI	GSM1075359	1.85824
BRCA	TCGA-BH-A0DE	0.408755										RIRI	GSM1075360	-2.19458
BRCA	TCGA-AN-A0AS	0.82484										RIRI	GSM1075363	2.42818
BRCA	TCGA-BH-A0GY	1.21584										RIRI	GSM1075364	3.54925
BRCA	TCGA-AR-A1AN	-0.293598										RIRI	GSM1075365	-3.76336
BRCA	TCGA-AC-A23H	-1.2738										RIRI	GSM1075366	2.52258
BRCA	TCGA-OL-A5RZ	-2.39998										RIRI	GSM1075371	-3.06581
BRCA	TCGA-E9-A1RC	-0.898091										RIRI	GSM1075372	2.72278
BRCA	TCGA-GM-A2DN	-0.385738										RIRI	GSM1075373	1.81966
BRCA	TCGA-B6-A0I1	-0.704816										RIRI	GSM1075382	1.11838
BRCA	TCGA-EW-A1IW	-0.787627										RIRI	GSM1075385	-0.453453
BRCA	TCGA-BH-A42V	-1.52425										RIRI	GSM1075387	3.03011
BRCA	TCGA-AR-A251	2.82213										RIRI	GSM1075388	0.455975
BRCA	TCGA-AC-A8OP	-1.52101										RIRI	GSM1075391	0.803043
BRCA	TCGA-D8-A1XU	-0.904214										RIRI	GSM1075392	-1.91071
BRCA	TCGA-BH-A18L	-1.76193										RIRI	GSM1075397	-0.784943
BRCA	TCGA-B6-A0IK	0.0931707										RIRI	GSM1075399	0.958752
BRCA	TCGA-BH-A0B1	-1.22456										RIRI	GSM1075403	2.73887
BRCA	TCGA-A8-A06Q	-1.26605										RIRI	GSM1075404	2.43247
BRCA	TCGA-D8-A27R	0.379109										RIRI	GSM1075407	-3.40391
BRCA	TCGA-E9-A22G	1.52104										RIRI	GSM1075409	-3.15828
BRCA	TCGA-AO-A03N	-2.7886										RIRI	GSM1075411	-3.8234
BRCA	TCGA-E2-A1LE	0.625894										RIRI	GSM1075417	-1.44107
BRCA	TCGA-3C-AAAU	-1.27622										RIRI	GSM1075418	1.80565
BRCA	TCGA-E2-A1IG	-0.786243										RIRI	GSM1075422	-1.82683
BRCA	TCGA-LL-A9Q3	-1.26152										RIRI	GSM1075424	1.16275
BRCA	TCGA-AR-A2LM	-1.22664										RIRI	GSM1075427	-1.94298
BRCA	TCGA-AR-A0TS	10.7375										RIRI	GSM1075429	2.54447
BRCA	TCGA-BH-A0HA	-0.779987										RIRI	GSM1075430	-0.437838
BRCA	TCGA-AR-A24T	0.177461										RIRI	GSM1075433	-3.57938
BRCA	TCGA-D8-A1JP	0.0882763										RIRI	GSM1075434	-0.185111
BRCA	TCGA-A8-A06U	0.112155										RIRI	GSM1075440	1.30904
BRCA	TCGA-PE-A5DC	-0.234788										RIRI	GSM1075441	1.14535
BRCA	TCGA-BH-A0DI	-0.385974										RIRI	GSM1075442	-0.231721
BRCA	TCGA-D8-A1XL	0.362883										RIRI	GSM1075445	-3.39415
BRCA	TCGA-S3-AA11	-2.40101										RIRI	GSM1075446	1.25447
BRCA	TCGA-AO-A0JJ	1.25908										RIRI	GSM1075452	-0.107642
BRCA	TCGA-B6-A1KI	-1.76078										RIRI	GSM1075458	0.355446
BRCA	TCGA-A1-A0SB	-0.528463										RIRI	GSM1075463	1.20677
BRCA	TCGA-3C-AALJ	-1.29663										RIRI	GSM1075464	2.66092
BRCA	TCGA-A2-A0CR	-0.551133										RIRI	GSM1075467	-2.96898
BRCA	TCGA-D8-A1JG	0.665607										RIRI	GSM1075469	3.28496
BRCA	TCGA-AN-A0FZ	-0.764771										RIRI	GSM1075471	-4.01562
BRCA	TCGA-A8-A095	-0.307078										RIRI	GSM1075472	0.454152
BRCA	TCGA-A8-A07F	-0.063161										RIRI	GSM1075475	2.45033
BRCA	TCGA-A2-A0EO	-0.256567										RIRI	GSM1075477	2.75412
BRCA	TCGA-A2-A3XT	4.7948										RIRI	GSM1075483	0.138373
BRCA	TCGA-D8-A1Y2	5.57156										RIRI	GSM1075484	0.761266
BRCA	TCGA-BH-A1FB	1.02673										RIRI	GSM1075493	-1.04293
BRCA	TCGA-A7-A26F	4.4403										RIRI	GSM1075498	-1.14349
BRCA	TCGA-E9-A5UP	-0.951347										RIRI	GSM1075500	2.13906
BRCA	TCGA-A2-A1G0	-0.520305										RIRI	GSM1075501	-2.0901
BRCA	TCGA-BH-A0H0	0.545846										RIRI	GSM1075502	-1.82782
BRCA	TCGA-BH-A0H9	-1.65265										RIRI	GSM1075503	-1.90744
BRCA	TCGA-PL-A8LV	2.01483										RIRI	GSM1075507	1.12783
BRCA	TCGA-AO-A1KS	0.339309										RIRI	GSM1075511	-3.05024
BRCA	TCGA-A8-A0A7	2.31415										RIRI	GSM1075512	0.418859
BRCA	TCGA-BH-A0BF	3.48284										RIRI	GSM1075513	0.21418
BRCA	TCGA-AC-A62X	-0.876356										RIRI	GSM1075514	-4.29093
BRCA	TCGA-A8-A083	-2.62973										RIRI	GSM1075515	1.31569
BRCA	TCGA-A8-A08L	-0.138159										RIRI	GSM1075517	-2.48589
BRCA	TCGA-D8-A146	-0.604139										RIRI	GSM1075521	-0.585153
BRCA	TCGA-E2-A1IJ	-0.51383										RIRI	GSM1075523	-3.53045
BRCA	TCGA-A1-A0SG	0.299551										RIRI	GSM1075524	1.32551
BRCA	TCGA-D8-A1XC	-2.04182										RIRI	GSM1075525	0.831875
BRCA	TCGA-AO-A0J5	-0.676505										RIRI	GSM1075531	-0.459178
BRCA	TCGA-BH-A0B5	0.168648										RIRI	GSM1075532	1.52438
BRCA	TCGA-3C-AALK	-1.54361										RIRI	GSM1075535	-0.628055
BRCA	TCGA-AO-A0J9	-0.280386										RIRI	GSM1075539	1.63358
BRCA	TCGA-A2-A3KD	-1.90215										RIRI	GSM1075540	-1.77297
BRCA	TCGA-C8-A12Q	0.41533										RIRI	GSM1075544	-0.723316
BRCA	TCGA-A8-A0A2	-1.17759										RIRI	GSM1075547	0.363858
BRCA	TCGA-C8-A1HK	-1.76625										RIRI	GSM1075551	1.32634
BRCA	TCGA-A2-A0CV	1.10872										RIRI	GSM1075554	-1.07462
BRCA	TCGA-D8-A27I	1.18343										RIRI	GSM1075557	-0.0136412
BRCA	TCGA-EW-A424	-1.87589										RIRI	GSM1075560	-3.28971
BRCA	TCGA-EW-A6S9	0.376325										RIRI	GSM1075561	-1.46451
BRCA	TCGA-D8-A1X6	2.39324										RIRI	GSM1075563	2.69411
BRCA	TCGA-BH-A1F6	4.06875										RIRI	GSM1075565	0.101665
BRCA	TCGA-BH-A0BL	1.4411										RIRI	GSM1075566	-3.35579
BRCA	TCGA-EW-A1J5	2.2983										RIRI	GSM1075567	1.30146
BRCA	TCGA-AN-A046	-0.513092										RIRI	GSM1075569	1.51582
BRCA	TCGA-EW-A1IX	-0.834572										RIRI	GSM1075577	0.622033
BRCA	TCGA-E9-A1R5	-1.83022										RIRI	GSM1075580	1.19284
BRCA	TCGA-E2-A1L6	-1.11037										RIRI	GSM1075582	2.10418
BRCA	TCGA-AO-A0JC	16.4003										RIRI	GSM1075584	1.67435
BRCA	TCGA-E2-A1LB	-1.82292										RIRI	GSM1075586	0.0872772
BRCA	TCGA-E9-A54Y	-2.28722										RIRI	GSM1075590	1.4808
BRCA	TCGA-GM-A3XG	-1.89127										RIRI	GSM1075591	-1.62718
BRCA	TCGA-EW-A2FW	-2.68945										RIRI	GSM1075592	1.2078
BRCA	TCGA-AR-A24S	4.9732										RIRI	GSM1075596	0.139847
BRCA	TCGA-OL-A97C	2.47667										RIRI	GSM1075601	-1.11473
BRCA	TCGA-AR-A2LL	0.368998										RIRI	GSM1075602	-1.12632
BRCA	TCGA-D8-A1XA	0.306371										RIRI	GSM1075604	1.67961
BRCA	TCGA-E2-A1B5	0.53531										RIRI	GSM1075605	0.432766
BRCA	TCGA-E2-A14N	1.93025										RIRI	GSM1075606	1.49155
BRCA	TCGA-A7-A3RF	-3.26443										RIRI	GSM1075609	-0.903153
BRCA	TCGA-A2-A0D2	0.0860037										RIRI	GSM1075611	-0.50531
BRCA	TCGA-D8-A1JA	-0.243855										RIRI	GSM1075612	0.640008
BRCA	TCGA-E2-A10C	-1.12413										RIRI	GSM1075615	-0.341342
BRCA	TCGA-A2-A0EX	-1.78426										RIRI	GSM1075618	-3.15386
BRCA	TCGA-BH-A0DT	-0.487062										RIRI	GSM1075619	-4.56937
BRCA	TCGA-A7-A0CE	-1.12537										RIRI	GSM1075621	-0.431881
BRCA	TCGA-A2-A4S2	0.446208										RIRI	GSM1075623	-3.27229
BRCA	TCGA-AR-A5QM	0.160977										RIRI	GSM1075625	-1.49246
BRCA	TCGA-AR-A24W	0.141113										RIRI	GSM1075629	-1.95595
BRCA	TCGA-AC-A3TM	-1.90397										RIRI	GSM1075630	1.94783
BRCA	TCGA-4H-AAAK	-0.634288										RIRI	GSM1075631	1.22233
BRCA	TCGA-A7-A0CG	-0.255527										RIRI	GSM1075632	2.08372
BRCA	TCGA-BH-A18N	-0.348247										RIRI	GSM1075633	2.68511
BRCA	TCGA-D8-A27E	-2.06367										RIRI	GSM1075634	-1.24662
BRCA	TCGA-A8-A06O	-0.629414										RIRI	GSM1075636	1.47099
BRCA	TCGA-C8-A8HQ	0.268851										RIRI	GSM1075637	-1.54683
BRCA	TCGA-A7-A26J	1.65872										RIRI	GSM1075638	0.939196
BRCA	TCGA-B6-A0RU	0.125963										RIRI	GSM1075639	2.4435
BRCA	TCGA-HN-A2NL	-0.991317										RIRI	GSM1075642	1.72112
BRCA	TCGA-E2-A1II	4.59929										RIRI	GSM1075644	-5.07884
BRCA	TCGA-AR-A24O	0.203557										RIRI	GSM1075646	0.454484
BRCA	TCGA-A7-A26E	-0.227244										RIRI	GSM1075647	0.728913
BRCA	TCGA-GM-A2D9	-1.71312										RIRI	GSM1075648	0.154436
BRCA	TCGA-A8-A07W	1.33407										RIRI	GSM1075650	-1.04682
BRCA	TCGA-A2-A04W	-0.802099										RIRI	GSM1075652	1.36359
BRCA	TCGA-D8-A1XY	-0.61998										RIRI	GSM1075658	1.20335
BRCA	TCGA-EW-A1P7	2.25597										RIRI	GSM1075662	0.627892
BRCA	TCGA-A8-A093	-2.13945										RIRI	GSM1075663	2.53857
BRCA	TCGA-AC-A2FB	0.673724										RIRI	GSM1075669	-1.43091
BRCA	TCGA-C8-A137	-0.867226										RIRI	GSM1075670	-6.79035
BRCA	TCGA-E9-A1N3	-2.11333										RIRI	GSM1075671	2.15534
BRCA	TCGA-BH-A0DQ	-0.241855										RIRI	GSM1075681	-4.39071
BRCA	TCGA-AC-A3BB	-0.339565										RIRI	GSM1075682	-3.97519
BRCA	TCGA-C8-A1HJ	-1.48082										RIRI	GSM1075685	0.792893
BRCA	TCGA-B6-A0IO	-0.368612										RIRI	GSM1075686	-0.228851
BRCA	TCGA-C8-A1HL	-1.2468										RIRI	GSM1075689	1.85822
BRCA	TCGA-A8-A07Z	-1.57945										RIRI	GSM1075692	-0.455797
BRCA	TCGA-A2-A3XU	-1.74919										RIRI	GSM1075694	-1.83989
BRCA	TCGA-A2-A0T3	0.238793										RIRI	GSM1075696	0.781557
BRCA	TCGA-AN-A0XT	-1.82284										RIRI	GSM1075697	0.0893414
BRCA	TCGA-AC-A62Y	0.871481										RIRI	GSM1075698	-1.09182
BRCA	TCGA-GM-A2DB	-0.25552										RIRI	GSM1075699	-0.215849
BRCA	TCGA-A8-A07S	-1.54066										RIRI	GSM1075700	2.54244
BRCA	TCGA-A2-A0D1	-1.70681										RIRI	GSM1075702	2.15276
BRCA	TCGA-AN-A0AT	-1.18645										RIRI	GSM1075703	2.96303
BRCA	TCGA-B6-A0IJ	1.41973										RIRI	GSM1075704	2.66193
BRCA	TCGA-A8-A0A4	-0.96431										RIRI	GSM1075707	-0.122334
BRCA	TCGA-A8-A09T	-0.217885										RIRI	GSM1075708	0.0484762
BRCA	TCGA-A2-A3XY	1.23607										RIRI	GSM1075709	2.87545
BRCA	TCGA-BH-A18U	0.890759										RIRI	GSM1075713	-1.08863
BRCA	TCGA-A8-A06Z	-1.59173										RIRI	GSM1075718	0.575201
BRCA	TCGA-A2-A3KC	0.0125242										RIRI	GSM1075721	-4.1555
BRCA	TCGA-AR-A1AJ	5.48853										RIRI	GSM1075723	-0.247598
BRCA	TCGA-OL-A66O	-2.57111										RIRI	GSM1075724	1.50385
BRCA	TCGA-AC-A3YI	-0.271188										RIRI	GSM1075725	4.80659
BRCA	TCGA-BH-A0BT	-1.49568										RIRI	GSM1075726	2.11713
BRCA	TCGA-AO-A1KT	0.245745										RIRI	GSM1075728	1.1616
BRCA	TCGA-AR-A0TT	2.80887										RIRI	GSM1075735	0.0692975
BRCA	TCGA-BH-A1FL	-1.52563										RIRI	GSM1075737	1.26129
BRCA	TCGA-B6-A409	-0.902603										RIRI	GSM1075738	-0.287543
BRCA	TCGA-E9-A248	2.16298										RIRI	GSM1075739	0.75036
BRCA	TCGA-A2-A3Y0	2.28517										RIRI	GSM1075740	-1.05268
BRCA	TCGA-BH-A1FH	-0.18109										Sepsis	GSM712478	-0.0870421
BRCA	TCGA-A7-A3IZ	-1.16445										Sepsis	GSM712479	0.733106
BRCA	TCGA-LL-A6FR	-1.4352										Sepsis	GSM712480	-1.24043
BRCA	TCGA-E9-A22H	-0.75006										Sepsis	GSM712481	-4.49563
BRCA	TCGA-A1-A0SI	0.283981										Sepsis	GSM712482	-2.88188
BRCA	TCGA-AN-A0XO	-1.64939										Sepsis	GSM712483	-2.92067
BRCA	TCGA-BH-A0HF	0.21722										Sepsis	GSM712484	-3.8142
BRCA	TCGA-B6-A0WS	0.419393										Sepsis	GSM712485	0.923086
BRCA	TCGA-AR-A250	0.895167										Sepsis	GSM712486	-2.8443
BRCA	TCGA-S3-A6ZG	-1.17534										Sepsis	GSM712487	1.05539
BRCA	TCGA-GI-A2C9	0.745356										Sepsis	GSM1373914	-1.58534
BRCA	TCGA-A2-A0CZ	-0.511398										Sepsis	GSM1373915	-4.45432
BRCA	TCGA-E9-A243	2.91993										Sepsis	GSM1373916	-3.1429
BRCA	TCGA-EW-A2FS	-0.777583										Sepsis	GSM1373917	-0.325932
BRCA	TCGA-A7-A0CJ	-0.764586										Sepsis	GSM1373918	0.55256
BRCA	TCGA-BH-A0BJ	-0.582303										Sepsis	GSM1373919	0.457663
BRCA	TCGA-E2-A1LH	4.07822										Sepsis	GSM1373920	-0.987236
BRCA	TCGA-E2-A159	2.31129										Sepsis	GSM1373921	1.4912
BRCA	TCGA-LL-A7T0	-1.27383										Sepsis	GSM1373922	1.43053
BRCA	TCGA-C8-A8HR	0.519124										Sepsis	GSM1373923	-0.138758
BRCA	TCGA-D8-A1JF	1.64661										Sepsis	GSM1373924	0.832304
BRCA	TCGA-C8-A1HG	-0.617308										Sepsis	GSM1373925	1.02832
BRCA	TCGA-GM-A2DC	-1.51944										Sepsis	GSM1373926	-0.232203
BRCA	TCGA-D8-A1JS	-2.80244										Sepsis	GSM1373927	-0.510465
BRCA	TCGA-A7-A4SE	-0.777316										Sepsis	GSM1373928	1.46245
BRCA	TCGA-E9-A226	-0.194112										Sepsis	GSM1373929	-0.977287
BRCA	TCGA-E2-A15G	-1.72915										Sepsis	GSM1373930	-1.32682
BRCA	TCGA-D8-A1JN	-2.00758										Sepsis	GSM1373931	1.4787
BRCA	TCGA-AO-A03V	-1.80389										Sepsis	GSM1373932	0.814568
BRCA	TCGA-D8-A3Z6	-2.08737										Sepsis	GSM1373933	-0.787451
BRCA	TCGA-BH-A0DL	3.98111										Sepsis	GSM1373934	1.96617
BRCA	TCGA-GM-A3NY	-1.79451										Sepsis	GSM1373935	-1.53294
BRCA	TCGA-B6-A402	0.578201										Sepsis	GSM1373936	1.41762
BRCA	TCGA-BH-A0E9	-1.00207										Sepsis	GSM1373937	1.90207
BRCA	TCGA-E2-A1IK	-0.720269										Sepsis	GSM1373938	0.990852
BRCA	TCGA-A2-A0YJ	-1.10344										Sepsis	GSM1373939	1.54161
BRCA	TCGA-E2-A10A	0.767201										Sepsis	GSM1373940	2.64253
BRCA	TCGA-A8-A08I	3.46735										Sepsis	GSM1373941	-2.19708
BRCA	TCGA-GM-A2DM	-0.856521										Sepsis	GSM1373942	-3.30305
BRCA	TCGA-A1-A0SM	-0.994335										Sepsis	GSM1373943	-1.32425
BRCA	TCGA-A2-A0CY	-3.45153										Sepsis	GSM1373944	0.815164
BRCA	TCGA-A2-A25C	-0.677875										Sepsis	GSM1373945	1.59963
BRCA	TCGA-A8-A0A9	0.136282										Sepsis	GSM1373946	0.645119
BRCA	TCGA-BH-A1FM	-0.176897										Sepsis	GSM1373947	3.06316
BRCA	TCGA-BH-A0C3	1.68732										Sepsis	GSM1373948	2.26835
BRCA	TCGA-C8-A1HI	-0.804456										Sepsis	GSM1373949	2.67887
BRCA	TCGA-OL-A5S0	-0.122807										Sepsis	GSM1373950	0.597852
BRCA	TCGA-AQ-A54N	0.45712										Sepsis	GSM1373951	-0.601786
BRCA	TCGA-AO-A0JG	-0.567844										Sepsis	GSM1373952	-1.17
BRCA	TCGA-AO-A12G	0.49254										Sepsis	GSM1373953	-2.21034
BRCA	TCGA-A2-A0T7	0.697959										Sepsis	GSM1373954	-2.81878
BRCA	TCGA-B6-A0RP	0.0102958										Sepsis	GSM1373955	0.745915
BRCA	TCGA-GM-A2DH	-0.825853										Sepsis	GSM1373956	-2.08192
BRCA	TCGA-BH-A0B2	2.23024										Sepsis	GSM1373957	0.756188
BRCA	TCGA-D8-A1XF	-1.4646										Sepsis	GSM1373958	1.67922
BRCA	TCGA-A2-A0CK	-0.757447										Sepsis	GSM1373959	-2.63402
BRCA	TCGA-E9-A247	-1.78103										Sepsis	GSM1373960	-3.70786
BRCA	TCGA-EW-A6SD	0.727237										Sepsis	GSM1373961	-1.77695
BRCA	TCGA-A7-A4SB	-0.833488										Sepsis	GSM1373962	-2.42516
BRCA	TCGA-E9-A1R2	0.825202										Sepsis	GSM1373963	1.26422
BRCA	TCGA-AR-A24Q	-0.882531										Sepsis	GSM1373964	3.90973
BRCA	TCGA-A8-A091	-1.59491										Sepsis	GSM1373965	-0.436786
BRCA	TCGA-OL-A6VQ	-1.1375										Sepsis	GSM1373966	-3.56057
BRCA	TCGA-GI-A2C8	0.117756										Sepsis	GSM1373967	0.681991
BRCA	TCGA-E2-A108	4.06298										Sepsis	GSM1373968	0.528553
BRCA	TCGA-B6-A0X5	-0.586163										Sepsis	GSM1373969	4.0818
BRCA	TCGA-BH-A1FD	1.78651										Sepsis	GSM1373970	0.593795
BRCA	TCGA-BH-A0W5	1.13934										Sepsis	GSM1373971	0.724384
BRCA	TCGA-AO-A03U	3.05313										Sepsis	GSM1373972	0.98777
BRCA	TCGA-AC-A2FG	-1.05874										Sepsis	GSM1373973	-2.9314
BRCA	TCGA-BH-A0BM	-1.00604										Sepsis	GSM1373974	-0.0330727
BRCA	TCGA-AC-A2FF	0.639284										Sepsis	GSM1373975	2.10809
BRCA	TCGA-AR-A24M	-0.565837										Sepsis	GSM1373976	-0.045046
BRCA	TCGA-E9-A6HE	-1.02268										Sepsis	GSM1373977	2.52934
BRCA	TCGA-BH-A0EI	-0.512509										Sepsis	GSM1373978	3.36334
BRCA	TCGA-AC-A4ZE	-1.61414										Sepsis	GSM1373979	-1.40287
BRCA	TCGA-E9-A22A	1.72728										Sepsis	GSM1373980	1.97506
BRCA	TCGA-A8-A08R	3.8684										Sepsis	GSM1373981	0.894056
BRCA	TCGA-AR-A0TW	2.48049										Sepsis	GSM1373982	2.85212
BRCA	TCGA-A8-A082	0.236737										Sepsis	GSM1373983	1.71237
BRCA	TCGA-BH-A5J0	0.795336										Sepsis	GSM1373984	-4.13006
BRCA	TCGA-E2-A1B1	2.06922										Sepsis	GSM1373985	-3.57832
BRCA	TCGA-C8-A1HN	1.20404										Sepsis	GSM1373986	-3.51955
BRCA	TCGA-D8-A27G	-0.589094										Sepsis	GSM1373987	1.80123
BRCA	TCGA-A2-A0CL	3.02955										Sepsis	GSM1373988	0.744322
BRCA	TCGA-GM-A5PV	-2.07216										Sepsis	GSM1373989	0.78784
BRCA	TCGA-D8-A1XD	-0.0166285										Sepsis	GSM1373990	-0.594987
BRCA	TCGA-AC-A3HN	0.337116										Sepsis	GSM1373991	-0.549441
BRCA	TCGA-B6-A0WX	1.19265										Sepsis	GSM1373992	0.107365
BRCA	TCGA-B6-A0RT	3.52619										Sepsis	GSM1373993	-2.46364
BRCA	TCGA-EW-A1J2	0.729045										Sepsis	GSM1373994	-1.91855
BRCA	TCGA-C8-A278	-0.29148										Sepsis	GSM1373995	-1.39206
BRCA	TCGA-D8-A27W	-0.68209										Sepsis	GSM2500371	-1.42603
BRCA	TCGA-A2-A1FW	-0.873985										Sepsis	GSM2500372	0.643322
BRCA	TCGA-AC-A23E	-0.128166										Sepsis	GSM2500373	-0.484337
BRCA	TCGA-E2-A14S	0.967923										Sepsis	GSM2500374	0.902599
BRCA	TCGA-AR-A1AS	-1.60847										Sepsis	GSM2500375	-0.957748
BRCA	TCGA-D8-A27K	-0.685229										Sepsis	GSM2500376	-0.239268
BRCA	TCGA-BH-A209	3.74463										Sepsis	GSM2500377	-0.18011
BRCA	TCGA-AR-A24K	-1.65508										Sepsis	GSM2500378	-1.08507
BRCA	TCGA-AC-A2QH	0.147636										Sepsis	GSM2500379	-1.50429
BRCA	TCGA-A8-A081	-0.0993736										Sepsis	GSM2500380	2.21292
BRCA	TCGA-AR-A2LJ	0.164066										Sepsis	GSM2500381	-1.15232
BRCA	TCGA-W8-A86G	-1.63625										Sepsis	GSM2500382	1.39387
BRCA	TCGA-A8-A09R	0.717386										Sepsis	GSM2500383	-0.577079
BRCA	TCGA-A1-A0SK	-0.751318										Sepsis	GSM2500384	3.29534
BRCA	TCGA-E2-A574	0.902098										Sepsis	GSM2500385	-0.22832
BRCA	TCGA-C8-A131	-1.2108										Sepsis	GSM2500386	0.230497
BRCA	TCGA-EW-A1P8	2.84397										Sepsis	GSM2500387	-0.997776
BRCA	TCGA-B6-A0WY	-0.917995										Sepsis	GSM2500388	1.8438
BRCA	TCGA-AC-A6IV	2.58902										Sepsis	GSM2500389	-1.20763
BRCA	TCGA-BH-A0B4	-0.467196										Sepsis	GSM2500390	2.24538
BRCA	TCGA-AC-A2FK	0.154196										Sepsis	GSM2500391	0.913133
BRCA	TCGA-A8-A08T	-1.29431										Sepsis	GSM2500392	2.85099
BRCA	TCGA-AO-A12H	-2.29669										Sepsis	GSM2500393	-1.03969
BRCA	TCGA-GM-A2DK	-0.196932										Sepsis	GSM2500394	1.06275
BRCA	TCGA-A2-A0EY	-0.622198										Sepsis	GSM2500395	-1.37942
BRCA	TCGA-E9-A5UO	-1.47705										Sepsis	GSM2500396	-1.72074
BRCA	TCGA-AN-A0XP	-1.0834										Sepsis	GSM2500397	0.0128657
BRCA	TCGA-A7-A4SF	-1.47013										Sepsis	GSM2500398	1.82354
BRCA	TCGA-AO-A0J6	0.314251										Sepsis	GSM2500399	-0.270377
BRCA	TCGA-A8-A09K	-1.24288										Sepsis	GSM2500400	1.61875
BRCA	TCGA-B6-A0RO	-2.48908										Sepsis	GSM2500401	1.91996
BRCA	TCGA-A8-A07R	1.82945										Sepsis	GSM2500402	1.53419
BRCA	TCGA-A2-A04Q	3.19524										Sepsis	GSM2500403	-2.25252
BRCA	TCGA-EW-A6SB	0.706138										Sepsis	GSM2500404	-0.809106
BRCA	TCGA-EW-A3E8	0.0271802										Sepsis	GSM2500405	-0.878851
BRCA	TCGA-A2-A0EV	0.305395										Sepsis	GSM2500406	-0.0102045
BRCA	TCGA-Z7-A8R5	-1.0982										Sepsis	GSM2500407	0.118688
BRCA	TCGA-A8-A06X	2.18039										Sepsis	GSM2500408	0.715742
BRCA	TCGA-BH-A0BV	-0.365241										Sepsis	GSM2500409	-0.757784
BRCA	TCGA-C8-A12X	0.227647										Sepsis	GSM2500410	-1.06273
BRCA	TCGA-A8-A08G	-0.149019										Sepsis	GSM2500411	1.32469
BRCA	TCGA-AR-A0U4	5.53051										Sepsis	GSM2500412	1.69534
BRCA	TCGA-B6-A408	0.328399										Sepsis	GSM2500413	1.01998
BRCA	TCGA-E2-A1B0	2.47418										Sepsis	GSM2500414	2.29491
BRCA	TCGA-B6-A0RG	-1.28806										Sepsis	GSM2500415	2.57562
BRCA	TCGA-PL-A8LY	-0.894759										Sepsis	GSM2500416	1.75843
BRCA	TCGA-BH-A18I	0.75327										Sepsis	GSM2500417	-1.10954
BRCA	TCGA-E9-A24A	1.24943										Sepsis	GSM2500418	2.69368
BRCA	TCGA-AN-A04C	-1.25704										Sepsis	GSM2500419	-3.34058
BRCA	TCGA-A1-A0SO	-1.08823										Sepsis	GSM2500420	0.258818
BRCA	TCGA-A7-A13G	0.815495										Sepsis	GSM2500421	0.629743
BRCA	TCGA-C8-A12K	4.56249										Sepsis	GSM2500422	2.23636
BRCA	TCGA-E9-A1N4	0.577491										Sepsis	GSM2500423	-0.573702
BRCA	TCGA-BH-A0E6	0.641928										Sepsis	GSM2500424	0.707466
BRCA	TCGA-AO-A03L	-1.25934										Sepsis	GSM2500425	0.503278
BRCA	TCGA-V7-A7HQ	-1.95227										Sepsis	GSM2500426	-0.286788
BRCA	TCGA-GM-A3XL	0.579134										Sepsis	GSM2500427	-0.873635
BRCA	TCGA-E2-A1IU	-1.48041										Sepsis	GSM2500428	0.783177
BRCA	TCGA-D8-A1JE	1.19019										Sepsis	GSM2500429	-0.401074
BRCA	TCGA-LL-A440	2.2199										Sepsis	GSM2500430	2.21282
BRCA	TCGA-AO-A128	7.63244										Sepsis	GSM2500431	-2.96019
BRCA	TCGA-A2-A0T1	1.23489										Sepsis	GSM2500432	-0.286909
BRCA	TCGA-AO-A0J8	-1.04791										Sepsis	GSM2500433	-1.70938
BRCA	TCGA-B6-A0I6	0.216494										Sepsis	GSM2500434	-1.97122
BRCA	TCGA-D8-A1JC	0.244349										Sepsis	GSM2500435	1.69111
BRCA	TCGA-C8-A1HF	-0.322451										Sepsis	GSM2500436	2.10007
BRCA	TCGA-BH-A5IZ	1.72605										Sepsis	GSM2500437	-2.0317
BRCA	TCGA-AN-A0AL	2.63592										Sepsis	GSM2500438	3.33416
BRCA	TCGA-E9-A54X	-2.75696										Sepsis	GSM2500439	0.890482
BRCA	TCGA-A2-A0ES	0.763274										Sepsis	GSM2500440	1.41674
BRCA	TCGA-A8-A084	-0.808957										Sepsis	GSM2500441	0.827611
BRCA	TCGA-AC-A2B8	0.160111										Sepsis	GSM2500442	1.27678
BRCA	TCGA-D8-A1JM	-0.00928136										Sepsis	GSM2500443	0.436456
BRCA	TCGA-AN-A0XU	-0.463634										Sepsis	GSM2500444	-3.09665
BRCA	TCGA-AR-A5QN	1.04438										Sepsis	GSM2500445	-1.27523
BRCA	TCGA-JL-A3YW	1.64567										Sepsis	GSM2500446	-0.241104
BRCA	TCGA-AO-A03M	-0.456098										Sepsis	GSM2500447	-0.377734
BRCA	TCGA-LL-A7SZ	0.381801										Sepsis	GSM2500448	-1.29759
BRCA	TCGA-BH-A204	-1.31888										Sepsis	GSM2500449	-2.01357
BRCA	TCGA-A8-A09Q	1.08345										Sepsis	GSM2500450	-2.06709
BRCA	TCGA-S3-AA12	-2.65421										Sepsis	GSM2500451	0.570631
BRCA	TCGA-B6-A0RE	1.23983										Sepsis	GSM2500452	2.5963
BRCA	TCGA-A2-A0YD	-0.0216806										Sepsis	GSM2500453	-0.736339
BRCA	TCGA-D8-A1XZ	-0.724851										Sepsis	GSM2500454	-1.34357
BRCA	TCGA-AN-A0FY	0.342373										Sepsis	GSM2500455	-0.073332
BRCA	TCGA-A7-A13F	1.32549										Sepsis	GSM2500456	0.588296
BRCA	TCGA-AR-A24L	0.25065										Sepsis	GSM2500457	0.219995
BRCA	TCGA-E9-A1RE	0.0905573										Sepsis	GSM2500458	-0.237652
BRCA	TCGA-BH-A1F0	7.21328										Sepsis	GSM2500459	2.43092
BRCA	TCGA-A1-A0SJ	-0.86746										Sepsis	GSM2500460	3.96427
BRCA	TCGA-BH-A8FZ	0.356698										Sepsis	GSM2500461	2.0721
BRCA	TCGA-A7-A4SA	1.31843										Sepsis	GSM2500462	1.34136
BRCA	TCGA-OL-A5RV	-1.49825										Sepsis	GSM2500463	-1.32229
BRCA	TCGA-BH-A0EA	-0.77732										Sepsis	GSM2500464	-1.08306
BRCA	TCGA-A7-A5ZW	-1.10915										Sepsis	GSM2500465	-1.9239
BRCA	TCGA-B6-A0IB	-3.00804										Sepsis	GSM2500466	-1.92326
BRCA	TCGA-B6-A0X1	3.93782										Sepsis	GSM2500467	-0.626645
BRCA	TCGA-AN-A0FX	0.798278										Sepsis	GSM2500468	-2.5295
BRCA	TCGA-BH-A0B3	1.26043										Sepsis	GSM2500469	2.88104
BRCA	TCGA-5L-AAT1	0.150336										Sepsis	GSM2500470	1.92134
BRCA	TCGA-A2-A04N	-0.658015										Sepsis	GSM2500471	1.02464
BRCA	TCGA-D8-A13Y	2.26611										Sepsis	GSM2500472	-1.80648
BRCA	TCGA-BH-A1EU	1.75336										SLE	GSM1228863	-2.89015
BRCA	TCGA-EW-A1P5	1.31064										SLE	GSM1228864	0.633025
BRCA	TCGA-AR-A1AW	5.8714										SLE	GSM1228865	0.571556
BRCA	TCGA-E2-A15P	-0.838895										SLE	GSM1228873	-3.89917
BRCA	TCGA-3C-AALI	-1.3487										SLE	GSM1228874	-3.60856
BRCA	TCGA-AC-A6NO	-2.29874										SLE	GSM1228875	0.123023
BRCA	TCGA-A2-A04V	-0.658702										SLE	GSM1228877	-0.50962
BRCA	TCGA-E9-A1NG	0.538943										SLE	GSM1228883	2.63428
BRCA	TCGA-C8-A8HP	-0.907041										SLE	GSM1228884	-0.147819
BRCA	TCGA-AR-A24P	-0.17805										SLE	GSM1228885	1.48281
BRCA	TCGA-C8-A130	0.498224										SLE	GSM1228886	0.143074
BRCA	TCGA-BH-A1FG	-0.689826										SLE	GSM1228887	-1.27244
BRCA	TCGA-A2-A0EW	0.298528										SLE	GSM1228888	-1.78064
BRCA	TCGA-BH-A0E7	-1.31309										SLE	GSM1228889	-1.63706
BRCA	TCGA-D8-A1J9	-0.263115										SLE	GSM1228890	0.938496
BRCA	TCGA-BH-A0DO	-1.73065										SLE	GSM1228891	-0.785377
BRCA	TCGA-A7-A3J0	-2.11993										SLE	GSM1228892	-0.755044
BRCA	TCGA-A8-A08Z	2.56474										SLE	GSM1228893	2.3773
BRCA	TCGA-A8-A096	0.85742										SLE	GSM1228894	-0.875326
BRCA	TCGA-AR-A1AV	-1.50225										SLE	GSM1228895	1.59053
BRCA	TCGA-B6-A400	-0.0611439										SLE	GSM1228896	1.73962
BRCA	TCGA-BH-A18Q	3.00198										SLE	GSM1228897	-3.19158
BRCA	TCGA-E2-A10E	-1.17753										SLE	GSM1228898	-0.159999
BRCA	TCGA-BH-A0HB	-1.2863										SLE	GSM1228899	2.20288
BRCA	TCGA-A8-A097	0.904651										SLE	GSM1228900	0.878767
BRCA	TCGA-E9-A1R7	-1.82537										SLE	GSM1228901	-1.89449
BRCA	TCGA-LD-A7W6	-0.560017										SLE	GSM1228902	-1.13451
BRCA	TCGA-OL-A5D8	-2.55076										SLE	GSM1228903	0.0198038
BRCA	TCGA-A8-A08S	-1.62194										SLE	GSM1228904	1.75759
BRCA	TCGA-A8-A09X	0.593667										SLE	GSM1228905	-2.51692
BRCA	TCGA-BH-A1FN	1.30011										SLE	GSM1228906	-3.02503
BRCA	TCGA-GM-A3NW	-0.765214										SLE	GSM1228907	-2.89922
BRCA	TCGA-A2-A4S0	-2.7103										SLE	GSM1228908	-2.11391
BRCA	TCGA-BH-A0BO	0.408303										SLE	GSM1228909	-1.48768
BRCA	TCGA-A2-A1G6	0.921493										SLE	GSM1228910	-3.52266
BRCA	TCGA-AN-A0FT	-1.67039										SLE	GSM1228911	-2.42793
BRCA	TCGA-D8-A1JB	0.63295										SLE	GSM1228912	-1.39698
BRCA	TCGA-A2-A1G1	0.684902										SLE	GSM1228913	-2.50152
BRCA	TCGA-JL-A3YX	-2.01903										SLE	GSM1228914	1.16388
BRCA	TCGA-BH-A0AV	0.268421										SLE	GSM1228919	1.69265
BRCA	TCGA-D8-A3Z5	-1.86735										SLE	GSM1228920	0.401335
BRCA	TCGA-A8-A075	0.0960838										SLE	GSM1228921	0.747549
BRCA	TCGA-D8-A141	0.109125										SLE	GSM1228922	0.784122
BRCA	TCGA-B6-A0I9	-1.64813										SLE	GSM1228923	1.40586
BRCA	TCGA-BH-A18S	-2.25172										SLE	GSM1228924	-2.11481
BRCA	TCGA-AO-A0JM	-0.173714										SLE	GSM1228925	-0.203426
BRCA	TCGA-UU-A93S	-1.09135										SLE	GSM1228926	2.83939
BRCA	TCGA-WT-AB44	-1.60647										SLE	GSM1228927	0.36613
BRCA	TCGA-BH-A8G0	-0.206131										SLE	GSM1228928	1.90463
BRCA	TCGA-D8-A13Z	-0.173224										SLE	GSM1228929	-1.79732
BRCA	TCGA-AR-A0TQ	-0.928263										SLE	GSM1228930	-0.393368
BRCA	TCGA-A2-A4RY	0.141825										SLE	GSM1228931	1.56262
BRCA	TCGA-AC-A3QP	0.0706072										SLE	GSM1228932	1.89549
BRCA	TCGA-BH-A0B9	0.94982										SLE	GSM1228933	1.37119
BRCA	TCGA-A2-A0EN	1.00165										SLE	GSM1228934	-1.00295
BRCA	TCGA-A2-A0YM	1.31521										SLE	GSM1228935	-0.400989
BRCA	TCGA-A8-A06T	-0.328147										SLE	GSM1228936	0.987829
BRCA	TCGA-E2-A1LI	0.65819										SLE	GSM1228937	3.71934
BRCA	TCGA-OL-A5RY	3.53156										SLE	GSM1228938	3.49834
BRCA	TCGA-D8-A1XR	-1.12365										SLE	GSM1228939	-1.73336
BRCA	TCGA-A2-A0YT	-0.284895										SLE	GSM1228940	-1.26413
BRCA	TCGA-LL-A442	1.18838										SLE	GSM1509610	-0.357379
BRCA	TCGA-B6-A0WV	-1.15631										SLE	GSM1509611	-1.01738
BRCA	TCGA-D8-A1JJ	0.21678										SLE	GSM1509612	-0.634985
BRCA	TCGA-A2-A0EP	2.94113										SLE	GSM1509613	-0.188843
BRCA	TCGA-BH-A0BS	-2.13399										SLE	GSM1509614	-0.374712
BRCA	TCGA-E2-A155	1.8922										SLE	GSM1509615	-2.19621
BRCA	TCGA-AR-A252	1.27913										SLE	GSM1509616	2.15879
BRCA	TCGA-A1-A0SN	-0.0278967										SLE	GSM1509617	0.248625
BRCA	TCGA-A8-A099	-2.2527										SLE	GSM1509618	-1.24277
BRCA	TCGA-AO-A03O	0.212295										SLE	GSM1509619	0.766721
BRCA	TCGA-OL-A66K	-1.70306										SLE	GSM1509620	-0.321479
BRCA	TCGA-B6-A0RM	-1.9699										SLE	GSM1509621	3.0642
BRCA	TCGA-E2-A15L	-1.04689										SLE	GSM1509622	-2.12721
BRCA	TCGA-A7-A6VV	0.707141										SLE	GSM1509623	0.832097
BRCA	TCGA-BH-A0BZ	0.230269										SLE	GSM1509624	-0.0943094
BRCA	TCGA-BH-A0BW	5.00749										SLE	GSM1509625	0.648822
BRCA	TCGA-BH-A1EN	-2.07808										SLE	GSM1509626	-1.54523
BRCA	TCGA-E2-A15T	-2.20411										SLE	GSM1509627	0.469492
BRCA	TCGA-C8-A12Y	-1.75663										SLE	GSM1509628	2.50905
BRCA	TCGA-A1-A0SH	-1.19147										SLE	GSM1509629	-1.01992
BRCA	TCGA-B6-A0IA	-2.03201										SLE	GSM1509630	1.43415
BRCA	TCGA-A2-A3XX	-0.407283										SLE	GSM1509631	-2.59882
BRCA	TCGA-C8-A12V	5.39044										SLE	GSM1509632	0.881035
BRCA	TCGA-A2-A3XW	-0.119415										SLE	GSM1509633	-2.75955
BRCA	TCGA-A2-A0ET	-0.792028										SLE	GSM1509634	-2.22947
BRCA	TCGA-B6-A0WT	-0.727487										SLE	GSM1509635	-0.541818
BRCA	TCGA-EW-A1PC	2.37043										SLE	GSM1509636	-1.56347
BRCA	TCGA-D8-A1Y3	4.1314										SLE	GSM1509637	-0.880672
BRCA	TCGA-E9-A1NF	-0.415106										SLE	GSM1509638	0.252171
BRCA	TCGA-BH-A0HL	-1.88067										SLE	GSM1509639	-4.47456
BRCA	TCGA-AR-A255	2.54182										SLE	GSM1509640	-0.583507
BRCA	TCGA-UL-AAZ6	-1.90373										SLE	GSM1509641	4.4623
BRCA	TCGA-AR-A0U3	-1.0455										SLE	GSM1509642	-1.96467
BRCA	TCGA-C8-A12M	-2.20693										SLE	GSM1509643	0.586565
BRCA	TCGA-BH-A1F8	0.675937										SLE	GSM1509644	-2.06314
BRCA	TCGA-A2-A0EQ	-0.0663131										SLE	GSM1509645	2.07471
BRCA	TCGA-A7-A6VX	0.400022										SLE	GSM1509646	0.269343
BRCA	TCGA-A8-A09W	0.471378										SLE	GSM1509647	-4.24193
BRCA	TCGA-BH-A0W7	0.921515										SLE	GSM1509648	3.63467
BRCA	TCGA-A8-A08P	3.85358										SLE	GSM1509649	0.853635
BRCA	TCGA-BH-A0BD	0.653311										SLE	GSM1509650	-0.948918
BRCA	TCGA-E2-A1IN	-0.931025										SLE	GSM1509651	1.05615
BRCA	TCGA-EW-A1PH	-0.410541										SLE	GSM1509652	2.74536
BRCA	TCGA-AR-A2LN	0.0872013										SLE	GSM1509653	0.513661
BRCA	TCGA-B6-A1KC	-0.919753										SLE	GSM1509654	4.10497
BRCA	TCGA-BH-A0BQ	-1.18089										SLE	GSM1509655	0.028854
BRCA	TCGA-BH-A0HN	-2.85818										SLE	GSM1509656	1.41377
BRCA	TCGA-GM-A2DO	2.87238										SLE	GSM1509657	2.91646
BRCA	TCGA-AO-A12A	0.0922613										SLE	GSM1509658	0.488248
BRCA	TCGA-C8-A274	-2.09954										SLE	GSM1509659	0.274572
BRCA	TCGA-BH-A0C0	1.25576										SLE	GSM1509660	1.70057
BRCA	TCGA-B6-A0IH	-0.433321										SLE	GSM1509661	-0.46393
BRCA	TCGA-E9-A1RI	-0.408002										SLE	GSM1509662	0.566931
BRCA	TCGA-AR-A0U2	0.210531										SLE	GSM1509663	2.43348
BRCA	TCGA-BH-A0DP	-0.22415										SLE	GSM1509664	6.61709
BRCA	TCGA-AR-A1AL	-1.01205										SLE	GSM1509665	-0.357172
BRCA	TCGA-BH-A0GZ	-2.47009										SLE	GSM1509666	0.712887
BRCA	TCGA-XX-A89A	0.509187										SLE	GSM1509667	-2.87945
BRCA	TCGA-A2-A0T2	-0.0441869										SLE	GSM1509668	0.046346
BRCA	TCGA-LL-A740	2.1426										SLE	GSM1509669	2.84192
BRCA	TCGA-E9-A1N6	-0.0291652										SLE	GSM1509670	-1.65721
BRCA	TCGA-E9-A1NC	0.280198										SLE	GSM1509671	0.494699
BRCA	TCGA-AR-A24H	0.832122										SLE	GSM1509672	-0.304415
BRCA	TCGA-E2-A15S	-2.32152										SLE	GSM1509673	3.18612
BRCA	TCGA-A8-A09V	-1.09942										SLE	GSM1509674	3.84222
BRCA	TCGA-BH-A18G	-1.37376										SLE	GSM1509675	-0.0403997
BRCA	TCGA-E2-A15I	-1.08298										SLE	GSM1509676	0.515931
BRCA	TCGA-AC-A2BK	-1.33729										SLE	GSM1509677	0.6502
BRCA	TCGA-B6-A0IC	-2.62891										SLE	GSM1509678	-0.339211
BRCA	TCGA-A2-A0SY	-0.891325										SLE	GSM1509679	-1.61712
BRCA	TCGA-A8-A07U	7.0418										SLE	GSM1509680	1.8694
BRCA	TCGA-C8-A26X	1.03734										SLE	GSM1509681	0.289418
BRCA	TCGA-A2-A0YI	0.998731										SLE	GSM1509682	0.568702
BRCA	TCGA-C8-A12T	-1.16694										SLE	GSM1509683	-0.31843
BRCA	TCGA-A2-A04X	0.015196										SLE	GSM1509684	2.02926
BRCA	TCGA-AO-A12C	-1.03686										SLE	GSM1509685	-1.22443
BRCA	TCGA-E2-A1IF	-1.21359										SLE	GSM1509686	2.78308
BRCA	TCGA-A2-A0ER	-1.02715										SLE	GSM1509687	-0.563302
BRCA	TCGA-BH-A1EW	-0.800095										SLE	GSM1509688	1.9396
BRCA	TCGA-GM-A2DI	1.78891										SLE	GSM1509689	1.1837
BRCA	TCGA-A7-A0CH	-1.54634										SLE	GSM1509690	-1.07351
BRCA	TCGA-A2-A04Y	2.14363										SLE	GSM1509691	0.122726
BRCA	TCGA-LL-A441	1.99192										SLE	GSM1509692	-2.65158
BRCA	TCGA-D8-A1XO	-0.151279										SLE	GSM1509693	-1.17742
BRCA	TCGA-BH-A1F2	1.15714										SLE	GSM1509694	-1.83233
BRCA	TCGA-C8-A12W	0.485688										SLE	GSM1509695	0.0146617
BRCA	TCGA-A7-A3IY	3.01394										SLE	GSM1509696	-1.53432
BRCA	TCGA-BH-A0H3	-0.715022										SLE	GSM1509697	-1.6179
BRCA	TCGA-LL-A5YP	-0.235446										SLE	GSM1509698	-0.875312
BRCA	TCGA-D8-A1XS	0.595904										SLE	GSM1509699	-0.534604
BRCA	TCGA-BH-A42T	-0.447345										SLE	GSM1509700	-0.860456
BRCA	TCGA-AN-A0FS	-0.82496										SLE	GSM1509701	1.42172
BRCA	TCGA-AN-A0AM	-0.242113										SLE	GSM1509702	1.6386
BRCA	TCGA-B6-A0IQ	0.898737										SLE	GSM1509703	-0.660554
BRCA	TCGA-BH-A0DX	0.809427										SLE	GSM1509704	-1.39545
BRCA	TCGA-AO-A0JB	-3.1538										SLE	GSM1509705	0.788341
BRCA	TCGA-A8-A06P	0.607893										SLE	GSM1509706	0.536861
BRCA	TCGA-OL-A5RW	0.919986										SLE	GSM1509707	-0.221737
BRCA	TCGA-B6-A0I8	-1.64531										SLE	GSM1509708	2.62337
BRCA	TCGA-LL-A73Z	1.03217										SLE	GSM2159854	-0.602721
BRCA	TCGA-BH-A1EY	1.96666										SLE	GSM2159855	0.579095
BRCA	TCGA-A2-A0YC	-1.10356										SLE	GSM2159856	-3.26344
BRCA	TCGA-BH-A0W4	-1.33779										SLE	GSM2159857	-0.106443
BRCA	TCGA-GM-A3XN	-0.490364										SLE	GSM2159858	-0.534665
BRCA	TCGA-A2-A0T6	0.455467										SLE	GSM2159859	-0.30095
BRCA	TCGA-B6-A0WZ	-2.60081										SLE	GSM2159860	-0.603947
BRCA	TCGA-BH-AB28	-0.953383										SLE	GSM2159861	-1.49228
BRCA	TCGA-A8-A08F	1.42921										SLE	GSM2159862	0.411677
BRCA	TCGA-A1-A0SQ	-0.961167										SLE	GSM2159863	-0.0451845
BRCA	TCGA-AO-A12E	1.47087										SLE	GSM2159864	-0.208138
BRCA	TCGA-E2-A1LL	-1.20247										SLE	GSM2159865	0.603258
BRCA	TCGA-E2-A15J	-1.80307										SLE	GSM2159866	-0.720163
BRCA	TCGA-E2-A1IE	0.155288										SLE	GSM2159867	0.482416
BRCA	TCGA-AC-A7VC	-1.64104										SLE	GSM2159868	-0.222637
BRCA	TCGA-EW-A1P3	-1.97737										SONFH	GSM3507261	1.22394
BRCA	TCGA-C8-A26Z	-2.47334										SONFH	GSM3507262	-2.58281
BRCA	TCGA-EW-A3U0	1.40363										SONFH	GSM3507263	-1.65134
BRCA	TCGA-AC-A2QJ	-0.868652										SONFH	GSM3507264	0.394042
BRCA	TCGA-AR-A0TY	0.811568										SONFH	GSM3507265	0.445434
BRCA	TCGA-BH-A0HU	-0.96423										SONFH	GSM3507266	1.03185
BRCA	TCGA-BH-A208	-1.15186										SONFH	GSM3507267	5.74885
BRCA	TCGA-A7-A26H	0.313761										SONFH	GSM3507268	0.638908
BRCA	TCGA-D8-A27T	-0.232468										SONFH	GSM3507269	4.46228
BRCA	TCGA-OL-A5RX	-1.5049										SONFH	GSM3507270	-1.34704
BRCA	TCGA-BH-A6R9	1.90243										SONFH	GSM3507271	-1.99349
BRCA	TCGA-BH-A1EO	2.96209										SONFH	GSM3507272	-0.547635
BRCA	TCGA-LL-A6FP	-2.8864										SONFH	GSM3507273	0.467814
BRCA	TCGA-E2-A15M	2.10057										SONFH	GSM3507274	-1.40293
BRCA	TCGA-C8-A12L	-0.0488082										SONFH	GSM3507275	-0.505709
BRCA	TCGA-C8-A273	-0.826355										SONFH	GSM3507276	0.540198
BRCA	TCGA-A2-A1FV	-2.14158										SONFH	GSM3507277	1.85017
BRCA	TCGA-B6-A0RV	-1.03043										SONFH	GSM3507278	-2.25058
BRCA	TCGA-D8-A1JT	0.238741										SONFH	GSM3507279	-0.369815
BRCA	TCGA-OK-A5Q2	-0.661567										SONFH	GSM3507280	0.597053
BRCA	TCGA-D8-A1X7	-2.30357										SONFH	GSM3507281	2.65179
BRCA	TCGA-E2-A570	-1.79989										SONFH	GSM3507282	0.0738764
BRCA	TCGA-A8-A07O	1.50372										SONFH	GSM3507283	0.37747
BRCA	TCGA-E2-A1LA	-0.456249										SONFH	GSM3507284	0.647447
BRCA	TCGA-E9-A229	1.08707										SONFH	GSM3507285	-3.0135
BRCA	TCGA-A2-A0CS	-0.586157										SONFH	GSM3507286	-0.587144
BRCA	TCGA-D8-A1Y0	1.02876										SONFH	GSM3507287	-4.28346
BRCA	TCGA-E9-A22D	0.935468										SONFH	GSM3507288	-0.617718
BRCA	TCGA-LL-A8F5	-0.155882										SONFH	GSM3507289	-2.86687
BRCA	TCGA-E2-A10F	1.06199										SONFH	GSM3507290	2.86893
BRCA	TCGA-A2-A0YK	1.46632
BRCA	TCGA-BH-A0HI	-1.52491
BRCA	TCGA-A7-A2KD	0.259112
BRCA	TCGA-PL-A8LZ	3.27713
BRCA	TCGA-MS-A51U	-1.25714
BRCA	TCGA-BH-A0AY	-0.335705
BRCA	TCGA-E2-A1LS	-2.24042
BRCA	TCGA-C8-A3M7	-1.40069
BRCA	TCGA-A2-A0T0	0.113627
BRCA	TCGA-AR-A1AP	0.0462634
BRCA	TCGA-AC-A3QQ	-0.619355
BRCA	TCGA-E9-A1RB	1.47915
BRCA	TCGA-AN-A0G0	0.130008
BRCA	TCGA-AN-A0AJ	2.84768
BRCA	TCGA-E2-A15R	-1.49391
BRCA	TCGA-BH-A0DV	-0.63474
BRCA	TCGA-D8-A1X9	2.67763
BRCA	TCGA-AQ-A54O	-0.158293
BRCA	TCGA-AR-A2LH	1.81892
BRCA	TCGA-OL-A6VO	0.378816
BRCA	TCGA-GM-A4E0	1.72509
BRCA	TCGA-BH-A1EV	-1.4426
BRCA	TCGA-A2-A4S3	2.36139
BRCA	TCGA-AO-A1KR	-1.94273
BRCA	TCGA-AR-A2LQ	0.367528
BRCA	TCGA-E9-A22B	-0.937537
BRCA	TCGA-A8-A08A	-0.629517
BRCA	TCGA-D8-A4Z1	-1.18063
BRCA	TCGA-A2-A1FZ	1.58492
BRCA	TCGA-A8-A09Z	0.0982582
BRCA	TCGA-E2-A10B	-0.732265
BRCA	TCGA-AC-A6IW	3.01598
BRCA	TCGA-A7-A13E	0.784782
BRCA	TCGA-A8-A07P	-0.0866814
BRCA	TCGA-B6-A0RI	-0.508443
BRCA	TCGA-BH-A0HP	-0.652325
BRCA	TCGA-E2-A56Z	-2.04859
BRCA	TCGA-BH-A1F5	2.47528
BRCA	TCGA-BH-A0DZ	0.460109
BRCA	TCGA-AQ-A1H3	0.0587549
BRCA	TCGA-A8-A079	0.759786
BRCA	TCGA-EW-A1PF	0.0282111
BRCA	TCGA-A2-A0D0	4.13749
BRCA	TCGA-BH-A0BC	1.4551
BRCA	TCGA-BH-A42U	-1.03211
BRCA	TCGA-AN-A0FV	-2.0414
BRCA	TCGA-BH-A0BA	-0.387844
BRCA	TCGA-BH-A1ET	-1.75109
BRCA	TCGA-E2-A14Q	-1.24917
BRCA	TCGA-AR-A24U	2.6535
BRCA	TCGA-AC-A3W6	-0.649804
BRCA	TCGA-AR-A24N	-1.49079
BRCA	TCGA-E9-A1RG	-1.25033
BRCA	TCGA-B6-A0X4	-2.98815
BRCA	TCGA-BH-A0HX	-0.689071
BRCA	TCGA-AO-A126	-2.27934
BRCA	TCGA-D8-A27V	-1.74745
BRCA	TCGA-AN-A04A	-1.88078
BRCA	TCGA-E9-A1R3	0.976188
BRCA	TCGA-AN-A0XV	-0.844886
BRCA	TCGA-AR-A24V	1.57763
BRCA	TCGA-WT-AB41	-0.103537
BRCA	TCGA-Z7-A8R6	-1.6587
BRCA	TCGA-D8-A1JU	0.327115
BRCA	TCGA-A8-A07B	0.530002
BRCA	TCGA-AN-A03X	-1.13803
BRCA	TCGA-A8-A090	1.81592
BRCA	TCGA-AO-A124	1.45062
BRCA	TCGA-A2-A0T4	0.850974
BRCA	TCGA-A7-A4SC	-1.21955
BRCA	TCGA-EW-A6SA	-1.75511
BRCA	TCGA-S3-A6ZH	1.51709
BRCA	TCGA-E2-A156	-2.45101
BRCA	TCGA-BH-A0DK	-0.0286375
BRCA	TCGA-EW-A1J1	2.6353
BRCA	TCGA-D8-A1JH	0.359524
BRCA	TCGA-E2-A1L9	0.867969
BRCA	TCGA-BH-A8FY	-1.84045
BRCA	TCGA-A8-A08O	-1.46818
BRCA	TCGA-E2-A9RU	2.92048
BRCA	TCGA-C8-A275	1.76593
BRCA	TCGA-S3-AA0Z	0.725304
BRCA	TCGA-AR-A2LR	-0.324595
BRCA	TCGA-AQ-A0Y5	-0.657532
BRCA	TCGA-AR-A0TU	0.744513
BRCA	TCGA-A8-A09E	-0.78551
BRCA	TCGA-EW-A1OZ	-0.756388
BRCA	TCGA-E2-A1B6	3.04384
BRCA	TCGA-LL-A6FQ	-1.7394
BRCA	TCGA-BH-A0C7	1.34775
BRCA	TCGA-LL-A50Y	-1.40589
BRCA	TCGA-B6-A0RS	1.5664
BRCA	TCGA-B6-A3ZX	2.55741
BRCA	TCGA-AC-A5XU	-1.91585
BRCA	TCGA-AN-A0XS	-0.652837
BRCA	TCGA-D8-A1XK	2.14754
BRCA	TCGA-AO-A0J7	-0.567523
BRCA	TCGA-E9-A3X8	-1.82784
BRCA	TCGA-A8-A09N	-1.61279
BRCA	TCGA-OL-A66J	-0.824103
BRCA	TCGA-AR-A1AU	1.62525
BRCA	TCGA-D8-A73U	1.29777
BRCA	TCGA-OL-A66I	4.24975
BRCA	TCGA-AO-A0JE	0.175393
BRCA	TCGA-A8-A092	-0.312186
BRCA	TCGA-AR-A254	2.66949
BRCA	TCGA-A8-A09G	-1.26898
BRCA	TCGA-A8-A09B	-1.18356
BRCA	TCGA-D8-A1XQ	1.64834
BRCA	TCGA-LD-A74U	0.413096
BRCA	TCGA-AO-A0J3	-1.77221
BRCA	TCGA-HN-A2OB	-0.942018
BRCA	TCGA-AR-A1AO	4.65982
BRCA	TCGA-BH-A0BR	0.207853
BRCA	TCGA-A8-A09M	-0.533345
BRCA	TCGA-E9-A1RD	-0.806387
BRCA	TCGA-A8-A0A1	0.492959
BRCA	TCGA-E9-A228	-1.41446
BRCA	TCGA-E9-A1N9	-1.4222
BRCA	TCGA-C8-A12U	0.204561
BRCA	TCGA-C8-A12N	-0.487254
BRCA	TCGA-A8-A094	1.34371
BRCA	TCGA-OL-A66P	-0.186119
BRCA	TCGA-E9-A249	-0.327607
BRCA	TCGA-AN-A0XL	0.114834
BRCA	TCGA-B6-A40C	0.0184031
BRCA	TCGA-A2-A4S1	1.90031
BRCA	TCGA-AN-A041	-0.240214
BRCA	TCGA-A2-A3XZ	-0.356336
BRCA	TCGA-E9-A295	-1.82851
BRCA	TCGA-C8-A12O	1.60075
BRCA	TCGA-C8-A132	-0.961351
BRCA	TCGA-B6-A0I2	0.0970679
BRCA	TCGA-A2-A0CW	-0.807106
BRCA	TCGA-E9-A1RA	-1.05132
BRCA	TCGA-AN-A049	0.552849
BRCA	TCGA-A1-A0SF	-1.79925
BRCA	TCGA-AC-A3W5	0.53537
BRCA	TCGA-S3-AA17	2.16614
BRCA	TCGA-5T-A9QA	-1.69736
BRCA	TCGA-E9-A227	-1.15765
BRCA	TCGA-E2-A3DX	1.53679
BRCA	TCGA-BH-A0HK	-2.42788
BRCA	TCGA-PE-A5DE	0.326681
BRCA	TCGA-BH-A0RX	1.46523
BRCA	TCGA-A7-A0DC	0.442249
BRCA	TCGA-A2-A04U	-1.51936
BRCA	TCGA-BH-A18J	-1.48584
BRCA	TCGA-AC-A8OQ	0.301581
BRCA	TCGA-BH-A0DH	-0.538218
BRCA	TCGA-E9-A2JT	3.08789
BRCA	TCGA-A2-A04P	0.328489
BRCA	TCGA-E9-A1NH	-1.4865
BRCA	TCGA-AN-A0XR	-1.58428
BRCA	TCGA-A7-A26I	10.3694
BRCA	TCGA-A8-A08X	0.388275
BRCA	TCGA-E9-A5FK	-0.514977
BRCA	TCGA-BH-A203	-0.517955
BRCA	TCGA-OL-A66N	-2.36744
BRCA	TCGA-AO-A0J4	0.965711
BRCA	TCGA-LL-A5YM	-0.594662
BRCA	TCGA-LL-A73Y	-0.590673
BRCA	TCGA-GM-A2DD	1.13675
BRCA	TCGA-AR-A0TP	-0.113597
BRCA	TCGA-E2-A107	-2.09307
BRCA	TCGA-BH-A18R	-0.324542
BRCA	TCGA-AO-A12B	-2.83241
BRCA	TCGA-A2-A3XS	0.787316
BRCA	TCGA-AN-A0FW	-1.76747
BRCA	TCGA-E2-A14T	-0.747177
BRCA	TCGA-A7-A3J1	1.14082
BRCA	TCGA-S3-AA14	-1.75996
BRCA	TCGA-D8-A1XM	1.7444
BRCA	TCGA-EW-A6SC	-0.158385
BRCA	TCGA-AR-A1AK	2.09357
BRCA	TCGA-A2-A0CU	-1.46611
BRCA	TCGA-BH-A0AU	-0.844379
BRCA	TCGA-C8-A135	-1.20229
BRCA	TCGA-A8-A09D	1.60553
BRCA	TCGA-B6-A0IG	-2.92123
BRCA	TCGA-D8-A1Y1	0.552708
BRCA	TCGA-A2-A0T5	-1.99623
BRCA	TCGA-LD-A66U	-1.96586
BRCA	TCGA-A2-A0CT	-0.937685
BRCA	TCGA-D8-A27L	-0.254276
BRCA	TCGA-BH-A0E1	-1.60076
BRCA	TCGA-E2-A14X	1.99475
BRCA	TCGA-A8-A06N	-1.4443
BRCA	TCGA-AO-A1KP	-1.65396
BRCA	TCGA-EW-A1OX	-2.11838
BRCA	TCGA-AR-A1AY	0.00941047
BRCA	TCGA-AR-A0TV	-0.861697
BRCA	TCGA-D8-A1J8	0.589257
BRCA	TCGA-EW-A1IY	0.250017
BRCA	TCGA-E9-A1RH	4.48216
BRCA	TCGA-E2-A573	1.0398
BRCA	TCGA-BH-A1FC	0.840144
BRCA	TCGA-OL-A5RU	1.84018
BRCA	TCGA-AR-A1AI	2.88125
BRCA	TCGA-C8-A12Z	-1.98547
BRCA	TCGA-B6-A2IU	-1.44175
BRCA	TCGA-C8-A133	-2.73389
BRCA	TCGA-LL-A5YO	2.4654
BRCA	TCGA-AR-A1AQ	2.04337
BRCA	TCGA-A7-A6VW	1.4783
BRCA	TCGA-AC-A3TN	-2.51209
BRCA	TCGA-EW-A1P0	-1.22279
BRCA	TCGA-A2-A0SW	1.15435
BRCA	TCGA-E9-A3HO	-1.66432
BRCA	TCGA-A8-A09C	-1.87909
BRCA	TCGA-AQ-A04J	2.49759
BRCA	TCGA-XX-A899	0.837502
BRCA	TCGA-BH-A1FR	-0.862964
BRCA	TCGA-BH-A0DS	0.267654
BRCA	TCGA-BH-A18F	-1.00949
BRCA	TCGA-D8-A147	3.32635
BRCA	TCGA-A2-A0EU	3.00366
BRCA	TCGA-AC-A3EH	-1.68879
BRCA	TCGA-E2-A14O	-1.60329
BRCA	TCGA-A2-A0CP	-1.36111
BRCA	TCGA-E9-A245	-2.10574
BRCA	TCGA-BH-A0HO	0.641581
BRCA	TCGA-A2-A0D3	-1.64641
BRCA	TCGA-E9-A2JS	1.20755
BRCA	TCGA-A8-A07E	-0.499604
BRCA	TCGA-B6-A40B	-1.22535
BRCA	TCGA-BH-A0E2	-1.37984
BRCA	TCGA-E2-A150	2.97228
BRCA	TCGA-AO-A125	-2.75791
BRCA	TCGA-A8-A0A6	0.500956
BRCA	TCGA-A7-A13H	-0.439555
BRCA	TCGA-A8-A07J	3.14332
BRCA	TCGA-A2-A0EM	-1.29011
BRCA	TCGA-AO-A12D	0.0201679
BRCA	TCGA-D8-A73X	-1.34299
BRCA	TCGA-A7-A425	-0.813977
BRCA	TCGA-AO-A0JA	0.341982
BRCA	TCGA-A8-A085	-1.06325
BRCA	TCGA-C8-A12P	0.322078
BRCA	TCGA-A2-A0YF	1.24595
BRCA	TCGA-BH-A0W3	-0.61343
BRCA	TCGA-OL-A66L	-0.848211
BRCA	TCGA-D8-A142	0.752217
BRCA	TCGA-AR-A2LO	0.2878
BRCA	TCGA-A8-A0AD	1.45513
BRCA	TCGA-E2-A1AZ	2.41391
BRCA	TCGA-A2-A25A	-0.030545
BRCA	TCGA-E2-A1IH	1.8975
BRCA	TCGA-D8-A73W	0.596298
BRCA	TCGA-B6-A0WW	-0.808726
BRCA	TCGA-AC-A2FE	0.513681
BRCA	TCGA-BH-A0EB	0.561828
BRCA	TCGA-E2-A15F	0.991939
BRCA	TCGA-A7-A56D	-1.04614
BRCA	TCGA-AN-A0AR	-0.490161
BRCA	TCGA-AR-A1AT	-0.716584
BRCA	TCGA-AO-A0JI	-1.5935
BRCA	TCGA-E9-A3Q9	-1.08367
BRCA	TCGA-E9-A5FL	0.109414
BRCA	TCGA-A2-A1G4	-0.981367
BRCA	TCGA-E2-A106	0.546091
BRCA	TCGA-A8-A06R	-0.247024
BRCA	TCGA-E9-A3QA	1.97718
BRCA	TCGA-GM-A2DA	-1.72919
BRCA	TCGA-A2-A0YG	-1.19704
BRCA	TCGA-EW-A1IZ	0.380903
BRCA	TCGA-EW-A1PD	-0.854462
BRCA	TCGA-AN-A0XN	2.55592
BRCA	TCGA-AR-A0TX	-0.476722
BRCA	TCGA-E2-A1L8	-1.08986
BRCA	TCGA-A2-A4RX	-0.244529
BRCA	TCGA-LL-A5YN	-0.826703
BRCA	TCGA-E2-A2P6	-0.563865
BRCA	TCGA-C8-A26W	-0.29316
BRCA	TCGA-E9-A1N5	0.596288
BRCA	TCGA-A8-A086	0.211432
BRCA	TCGA-S3-A6ZF	0.882489
BRCA	TCGA-BH-A0B6	-0.809084
BRCA	TCGA-AC-A8OR	0.974178
BRCA	TCGA-S3-AA15	3.2084
BRCA	TCGA-AQ-A04H	-0.98962
BRCA	TCGA-PL-A8LX	-2.27242
BRCA	TCGA-BH-A0HY	-1.50258
BRCA	TCGA-A2-A0YE	0.508461
BRCA	TCGA-C8-A1HM	0.83158
BRCA	TCGA-A7-A4SD	0.785763
BRCA	TCGA-AN-A04D	-0.39184
BRCA	TCGA-AO-A03R	-1.94194
BRCA	TCGA-EW-A1PA	-0.96512
BRCA	TCGA-AN-A0FK	-2.18431
BRCA	TCGA-E2-A154	-0.596086
BRCA	TCGA-AR-A2LK	1.11657
BRCA	TCGA-BH-A0H5	2.87094
BRCA	TCGA-A8-A07L	-0.336302
BRCA	TCGA-EW-A1J6	-0.0272797
BRCA	TCGA-B6-A0X7	-1.64243
BRCA	TCGA-E2-A14P	-0.882787
BRCA	TCGA-AC-A3YJ	-0.833182
BRCA	TCGA-D8-A27M	3.13859
BRCA	TCGA-AR-A5QP	-0.591498
BRCA	TCGA-AO-A12F	-1.54879
BRCA	TCGA-EW-A1OV	-0.236408
BRCA	TCGA-BH-A0H6	0.453171
BRCA	TCGA-D8-A1XJ	-1.07086
BRCA	TCGA-A8-A09A	-0.470041
BRCA	TCGA-A2-A1FX	1.75195
BRCA	TCGA-A2-A0YL	-0.491398
BRCA	TCGA-C8-A1HE	-1.23734
BRCA	TCGA-A2-A04T	0.382332
BRCA	TCGA-EW-A1PE	1.75919
BRCA	TCGA-E2-A1IL	-1.06899
BRCA	TCGA-PE-A5DD	-1.71106
BRCA	TCGA-C8-A1HO	-1.27325
BRCA	TCGA-D8-A1JL	3.03154
BRCA	TCGA-BH-A18M	-0.286355
BRCA	TCGA-AO-A0JF	0.115628
BRCA	TCGA-E2-A15O	-0.957391
BRCA	TCGA-GM-A5PX	-1.79309
BRCA	TCGA-E9-A1ND	5.69344
BRCA	TCGA-E2-A152	-0.820172
CESC	TCGA-HM-A6W2	3.83912
CESC	TCGA-UC-A7PG	0.539964
CESC	TCGA-C5-A1BK	0.289882
CESC	TCGA-EA-A5ZF	-0.758621
CESC	TCGA-BI-A20A	1.06774
CESC	TCGA-IR-A3LA	-1.45744
CESC	TCGA-C5-A2LV	-2.51277
CESC	TCGA-VS-A9V2	-0.633381
CESC	TCGA-C5-A1M5	-0.0245849
CESC	TCGA-Q1-A6DT	-1.50909
CESC	TCGA-VS-A8EG	-0.989595
CESC	TCGA-JW-A5VH	-1.30829
CESC	TCGA-IR-A3LL	1.0937
CESC	TCGA-C5-A1MQ	-0.388455
CESC	TCGA-DG-A2KK	-1.26369
CESC	TCGA-C5-A1ML	-0.317887
CESC	TCGA-C5-A1BL	0.0152373
CESC	TCGA-VS-A8EH	0.252608
CESC	TCGA-EK-A2PK	0.603334
CESC	TCGA-C5-A3HF	-1.10601
CESC	TCGA-EK-A2PM	0.223357
CESC	TCGA-C5-A1MP	2.55418
CESC	TCGA-C5-A3HL	-0.5123
CESC	TCGA-ZJ-AAXF	-0.105452
CESC	TCGA-JW-A5VG	-1.46356
CESC	TCGA-VS-A94Y	-1.15905
CESC	TCGA-UC-A7PD	-1.04397
CESC	TCGA-C5-A1M8	-0.327342
CESC	TCGA-C5-A3HD	-1.429
CESC	TCGA-FU-A770	-1.84799
CESC	TCGA-LP-A5U3	-0.222492
CESC	TCGA-ZJ-AAX4	2.97925
CESC	TCGA-UC-A7PF	0.0511524
CESC	TCGA-C5-A0TN	-2.03581
CESC	TCGA-EA-A5O9	-0.329573
CESC	TCGA-VS-AA62	1.04097
CESC	TCGA-C5-A8XH	-0.930494
CESC	TCGA-C5-A2LS	-1.46484
CESC	TCGA-VS-A8QA	-0.406821
CESC	TCGA-JW-AAVH	-0.708871
CESC	TCGA-C5-A7CK	-0.657163
CESC	TCGA-VS-A9V3	1.01636
CESC	TCGA-MU-A8JM	-0.193154
CESC	TCGA-EX-A8YF	1.5167
CESC	TCGA-EX-A69M	0.170061
CESC	TCGA-LP-A5U2	-0.41811
CESC	TCGA-EX-A1H6	-1.33969
CESC	TCGA-JX-A3Q0	-0.770104
CESC	TCGA-VS-A8QF	0.0156968
CESC	TCGA-C5-A1MJ	0.584889
CESC	TCGA-VS-A94X	-1.64412
CESC	TCGA-C5-A1BF	-1.867
CESC	TCGA-VS-A8QM	-0.000387175
CESC	TCGA-C5-A1MN	-2.16348
CESC	TCGA-DS-A1OB	-0.437479
CESC	TCGA-C5-A1BE	0.196139
CESC	TCGA-VS-A9UQ	-0.935894
CESC	TCGA-VS-A8EB	-1.49691
CESC	TCGA-EA-A556	0.528433
CESC	TCGA-DG-A2KL	-1.00716
CESC	TCGA-VS-A8EJ	-0.903118
CESC	TCGA-MA-AA3Y	-1.00808
CESC	TCGA-VS-A94W	1.2198
CESC	TCGA-C5-A1MH	1.7304
CESC	TCGA-LP-A4AX	2.59642
CESC	TCGA-EA-A43B	-1.54772
CESC	TCGA-C5-A8ZZ	1.29151
CESC	TCGA-JX-A3Q8	0.526243
CESC	TCGA-EA-A5ZD	-0.223503
CESC	TCGA-DR-A0ZL	0.0679751
CESC	TCGA-BI-A0VS	-0.0840124
CESC	TCGA-BI-A0VR	0.373936
CESC	TCGA-Q1-A73P	-0.704828
CESC	TCGA-EA-A3Y4	0.00627351
CESC	TCGA-EA-A3HT	-0.646988
CESC	TCGA-VS-A950	-0.910184
CESC	TCGA-JX-A3PZ	-1.91435
CESC	TCGA-EA-A439	-1.12161
CESC	TCGA-ZJ-AAXI	-1.48616
CESC	TCGA-EK-A2PL	-1.49692
CESC	TCGA-DS-A1OA	-0.0302604
CESC	TCGA-ZX-AA5X	0.0458315
CESC	TCGA-VS-A9UU	-0.125662
CESC	TCGA-WL-A834	0.165298
CESC	TCGA-VS-A9UO	-1.47036
CESC	TCGA-C5-A7X3	-0.0392383
CESC	TCGA-MY-A5BF	-0.363837
CESC	TCGA-C5-A1MF	-1.16587
CESC	TCGA-EK-A2PG	-1.33423
CESC	TCGA-4J-AA1J	-0.909027
CESC	TCGA-JW-A5VI	-0.0491458
CESC	TCGA-PN-A8MA	0.113845
CESC	TCGA-C5-A7X8	-0.3564
CESC	TCGA-VS-A8Q9	-0.808465
CESC	TCGA-IR-A3LC	-0.400438
CESC	TCGA-ZJ-AAXT	-0.332824
CESC	TCGA-2W-A8YY	1.82978
CESC	TCGA-C5-A7UC	-1.83494
CESC	TCGA-Q1-A73Q	0.481578
CESC	TCGA-Q1-A6DW	-0.257879
CESC	TCGA-EA-A5ZE	0.0943254
CESC	TCGA-MU-A5YI	0.427823
CESC	TCGA-DS-A0VK	0.83023
CESC	TCGA-ZJ-AAXN	-1.64363
CESC	TCGA-VS-A9UD	1.61724
CESC	TCGA-EK-A2RL	-1.40647
CESC	TCGA-DG-A2KH	-1.32522
CESC	TCGA-EA-A3HR	-0.726253
CESC	TCGA-DS-A3LQ	1.59812
CESC	TCGA-FU-A40J	-2.4243
CESC	TCGA-IR-A3L7	-0.204317
CESC	TCGA-GH-A9DA	-1.66907
CESC	TCGA-FU-A3HY	-1.3822
CESC	TCGA-VS-A9UZ	0.0750523
CESC	TCGA-FU-A3WB	-0.3755
CESC	TCGA-EK-A2H1	-0.442865
CESC	TCGA-VS-A9UH	1.85077
CESC	TCGA-VS-A94Z	3.12877
CESC	TCGA-EA-A50E	0.254419
CESC	TCGA-ZJ-AAXJ	-1.25078
CESC	TCGA-EX-A1H5	0.0494195
CESC	TCGA-HM-A4S6	1.08142
CESC	TCGA-EA-A3HQ	2.06017
CESC	TCGA-VS-A8Q8	-0.478878
CESC	TCGA-VS-A9U7	0.145037
CESC	TCGA-EX-A69L	2.83254
CESC	TCGA-FU-A3YQ	-0.505152
CESC	TCGA-EA-A1QS	-1.27562
CESC	TCGA-FU-A3HZ	-0.105597
CESC	TCGA-LP-A7HU	-0.399552
CESC	TCGA-FU-A3TQ	-0.397946
CESC	TCGA-Q1-A5R3	-1.48517
CESC	TCGA-DR-A0ZM	-0.550506
CESC	TCGA-LP-A4AW	0.72368
CESC	TCGA-EA-A3HS	-0.272643
CESC	TCGA-IR-A3LI	-1.32376
CESC	TCGA-EK-A2IP	-1.25705
CESC	TCGA-VS-A9V4	13.5166
CESC	TCGA-C5-A2M2	-0.523513
CESC	TCGA-MU-A51Y	0.294358
CESC	TCGA-IR-A3LF	-0.0359679
CESC	TCGA-VS-A9UJ	-0.186407
CESC	TCGA-C5-A1BJ	-0.203194
CESC	TCGA-EA-A78R	-0.558105
CESC	TCGA-VS-A9UL	-0.668243
CESC	TCGA-VS-A8EI	-0.57927
CESC	TCGA-EA-A410	-0.960253
CESC	TCGA-HM-A3JK	-0.644445
CESC	TCGA-DG-A2KJ	-0.929466
CESC	TCGA-JW-A852	-0.762116
CESC	TCGA-C5-A1BM	1.06083
CESC	TCGA-MA-AA41	-1.17853
CESC	TCGA-C5-A1M6	-0.34001
CESC	TCGA-C5-A7UH	0.201365
CESC	TCGA-EA-A411	-0.114847
CESC	TCGA-FU-A23K	0.309396
CESC	TCGA-FU-A23L	0.042579
CESC	TCGA-EA-A97N	-0.700245
CESC	TCGA-ZJ-AAXB	-1.13014
CESC	TCGA-C5-A2M1	0.576951
CESC	TCGA-C5-A1BN	-1.72089
CESC	TCGA-C5-A8XK	-1.00159
CESC	TCGA-C5-A1BI	0.0303297
CESC	TCGA-VS-A9U5	0.649815
CESC	TCGA-C5-A1MI	0.609468
CESC	TCGA-C5-A8XI	-1.06689
CESC	TCGA-FU-A57G	-0.726584
CESC	TCGA-EA-A1QT	-0.286379
CESC	TCGA-VS-A958	2.10096
CESC	TCGA-VS-A9U6	-1.06815
CESC	TCGA-EA-A3HU	1.67173
CESC	TCGA-EK-A2RE	-1.30222
CESC	TCGA-VS-A954	-0.0272357
CESC	TCGA-VS-A9UI	-0.675795
CESC	TCGA-FU-A5XV	-0.295615
CESC	TCGA-EA-A3QD	4.56327
CESC	TCGA-EA-A4BA	-0.0392961
CESC	TCGA-VS-A952	-0.603231
CESC	TCGA-EK-A2IR	2.48355
CESC	TCGA-C5-A1ME	-1.14346
CESC	TCGA-VS-A9UY	-0.283936
CESC	TCGA-EA-A6QX	0.663799
CESC	TCGA-C5-A1M9	-1.32315
CESC	TCGA-EA-A3QE	0.0665408
CESC	TCGA-ZJ-AB0I	-1.39968
CESC	TCGA-VS-A9V0	4.44986
CESC	TCGA-VS-A9V1	-1.55112
CESC	TCGA-VS-A9UT	11.5583
CESC	TCGA-EK-A2RC	-0.727441
CESC	TCGA-EK-A2RK	-1.19912
CESC	TCGA-JX-A5QV	-0.535726
CESC	TCGA-EK-A2RA	-0.61016
CESC	TCGA-MA-AA3X	2.62623
CESC	TCGA-VS-A9UR	-1.32398
CESC	TCGA-C5-A7X5	7.38373
CESC	TCGA-ZJ-AAXD	-1.16153
CESC	TCGA-VS-A8EC	0.896732
CESC	TCGA-Q1-A73S	2.83828
CESC	TCGA-ZJ-A8QQ	-1.11379
CESC	TCGA-DS-A5RQ	-0.677805
CESC	TCGA-ZJ-AAX8	-0.12655
CESC	TCGA-C5-A1MK	-0.38598
CESC	TCGA-FU-A3TX	2.02224
CESC	TCGA-IR-A3LK	-0.73912
CESC	TCGA-FU-A3EO	-0.764067
CESC	TCGA-C5-A2LX	0.351479
CESC	TCGA-DS-A1O9	0.570592
CESC	TCGA-C5-A7CL	-1.14326
CESC	TCGA-JW-A5VK	-0.53048
CESC	TCGA-MA-AA3Z	0.542803
CESC	TCGA-C5-A3HE	0.875622
CESC	TCGA-RA-A741	-1.10515
CESC	TCGA-C5-A8YR	0.150756
CESC	TCGA-C5-A2LZ	0.29462
CESC	TCGA-EK-A2PI	-0.530932
CESC	TCGA-EK-A2RM	-1.08865
CESC	TCGA-DS-A7WI	-0.719215
CESC	TCGA-VS-A8QH	5.1336
CESC	TCGA-UC-A7PI	0.0142501
CESC	TCGA-Q1-A6DV	-1.18603
CESC	TCGA-EK-A2H0	-0.992211
CESC	TCGA-C5-A907	-2.14599
CESC	TCGA-EK-A2RO	-1.24572
CESC	TCGA-C5-A905	-0.324726
CESC	TCGA-VS-A9UV	-1.02775
CESC	TCGA-MY-A913	-0.604868
CESC	TCGA-VS-A9UB	1.68629
CESC	TCGA-VS-A957	-0.514568
CESC	TCGA-VS-A8QC	-0.993964
CESC	TCGA-EK-A3GM	-0.259067
CESC	TCGA-VS-A9UC	0.31969
CESC	TCGA-EK-A2RJ	0.185945
CESC	TCGA-C5-A7UI	-0.312028
CESC	TCGA-C5-A8YT	1.03649
CESC	TCGA-MY-A5BD	-0.533282
CESC	TCGA-EA-A44S	-0.293458
CESC	TCGA-DS-A7WF	0.883767
CESC	TCGA-EK-A3GK	-0.700721
CESC	TCGA-Q1-A73O	-0.738708
CESC	TCGA-JW-A5VL	-0.452898
CESC	TCGA-C5-A7CM	-1.2098
CESC	TCGA-VS-A9V5	-1.41955
CESC	TCGA-EK-A2R8	-1.19988
CESC	TCGA-FU-A2QG	-0.741149
CESC	TCGA-C5-A7CH	-0.908563
CESC	TCGA-EK-A2R7	-0.418854
CESC	TCGA-EK-A2GZ	-0.325929
CESC	TCGA-Q1-A73R	0.658006
CESC	TCGA-VS-A8EK	-0.596308
CESC	TCGA-C5-A7UE	-0.356089
CESC	TCGA-MA-AA42	2.63786
CESC	TCGA-VS-A953	-1.3438
CESC	TCGA-FU-A3NI	-0.291197
CESC	TCGA-DS-A7WH	-2.24748
CESC	TCGA-ZJ-A8QR	-1.39506
CESC	TCGA-ZJ-AAXU	-0.699775
CESC	TCGA-C5-A8YQ	-0.563856
CESC	TCGA-EK-A3GJ	-0.847761
CESC	TCGA-C5-A7XC	-0.160188
CESC	TCGA-DS-A0VL	-0.862137
CESC	TCGA-VS-A8EL	1.4714
CESC	TCGA-LP-A4AU	-0.487381
CESC	TCGA-HG-A2PA	-0.205873
CESC	TCGA-DS-A1OC	-0.332174
CESC	TCGA-C5-A2LY	-0.0208365
CESC	TCGA-C5-A1BQ	0.295168
CESC	TCGA-IR-A3LB	-0.884061
CESC	TCGA-C5-A8XJ	1.49618
CESC	TCGA-ZJ-AAXA	-0.51807
CESC	TCGA-C5-A1M7	-1.15339
CESC	TCGA-C5-A901	-0.511478
CESC	TCGA-EX-A449	-0.380285
CESC	TCGA-ZJ-A8QO	-0.385077
CESC	TCGA-DS-A1OD	2.02593
CESC	TCGA-EA-A5FO	-0.795162
CESC	TCGA-DS-A0VM	-0.950419
CESC	TCGA-MA-AA43	-1.1166
CESC	TCGA-VS-A9UM	0.8464
CESC	TCGA-JW-A5VJ	0.296471
CESC	TCGA-VS-A9UP	-0.783419
CESC	TCGA-ZJ-AB0H	0.21193
CESC	TCGA-HM-A3JJ	-0.564451
CESC	TCGA-LP-A4AV	-0.483301
CESC	TCGA-IR-A3LH	5.74611
CESC	TCGA-VS-A959	0.352806
CESC	TCGA-C5-A7CG	2.53857
CESC	TCGA-Q1-A5R2	0.337114
CESC	TCGA-EX-A3L1	-1.69806
CESC	TCGA-EK-A3GN	-1.32173
CESC	TCGA-MY-A5BE	5.62297
CESC	TCGA-MA-AA3W	0.702934
CESC	TCGA-C5-A7CJ	1.19057
CESC	TCGA-EK-A2RB	-0.751494
CESC	TCGA-R2-A69V	5.63747
CESC	TCGA-DG-A2KM	9.61042
CESC	TCGA-EK-A2RN	-1.14606
CESC	TCGA-EK-A2R9	0.032656
CESC	TCGA-C5-A902	-0.738174
CESC	TCGA-Q1-A5R1	-1.18293
CESC	TCGA-JW-A69B	5.8086
CESC	TCGA-C5-A2LT	-2.55751
CESC	TCGA-DS-A0VN	1.35748
CESC	TCGA-C5-A7CO	0.22945
CESC	TCGA-XS-A8TJ	-0.555192
CHOL	TCGA-W5-AA2X	-0.587896
CHOL	TCGA-W5-AA33	0.314207
CHOL	TCGA-ZH-A8Y2	-0.830085
CHOL	TCGA-ZH-A8Y6	-2.0122
CHOL	TCGA-W5-AA2Z	0.336066
CHOL	TCGA-W5-AA2Q	-1.61887
CHOL	TCGA-4G-AAZT	-1.50047
CHOL	TCGA-W5-AA30	-0.319375
CHOL	TCGA-3X-AAV9	0.567325
CHOL	TCGA-W6-AA0S	-0.102332
CHOL	TCGA-4G-AAZO	-1.02709
CHOL	TCGA-ZU-A8S4	3.57175
CHOL	TCGA-W5-AA39	-2.53884
CHOL	TCGA-WD-A7RX	-0.854767
CHOL	TCGA-W5-AA2O	0.305688
CHOL	TCGA-W5-AA2W	-0.953977
CHOL	TCGA-W5-AA2G	-0.691728
CHOL	TCGA-W5-AA31	0.0332399
CHOL	TCGA-3X-AAVB	0.871546
CHOL	TCGA-W5-AA2I	-2.43275
CHOL	TCGA-W5-AA38	-1.98017
CHOL	TCGA-ZH-A8Y8	0.653562
CHOL	TCGA-YR-A95A	-1.60763
CHOL	TCGA-W5-AA2T	2.69864
CHOL	TCGA-ZH-A8Y4	4.91355
CHOL	TCGA-ZH-A8Y5	-0.751575
CHOL	TCGA-W5-AA2U	-0.954835
CHOL	TCGA-W5-AA34	0.0990268
CHOL	TCGA-ZH-A8Y1	-0.907881
CHOL	TCGA-3X-AAVE	5.581
CHOL	TCGA-W5-AA36	-0.290392
CHOL	TCGA-W5-AA2H	3.51374
CHOL	TCGA-3X-AAVC	-1.9991
CHOL	TCGA-3X-AAVA	1.4207
CHOL	TCGA-ZD-A8I3	-0.918082
COAD	TCGA-NH-A8F7	-1.08542
COAD	TCGA-G4-6317	-0.935273
COAD	TCGA-A6-5664	5.05799
COAD	TCGA-D5-6530	-0.810819
COAD	TCGA-AA-3556	-0.863794
COAD	TCGA-AA-3818	-0.859419
COAD	TCGA-AA-3660	-0.474883
COAD	TCGA-DM-A28G	2.06569
COAD	TCGA-AA-3976	-0.988029
COAD	TCGA-G4-6307	-1.18541
COAD	TCGA-AA-3522	-1.43489
COAD	TCGA-AA-3530	-0.196159
COAD	TCGA-AA-3511	-1.0111
COAD	TCGA-AA-3842	-0.617593
COAD	TCGA-AA-3561	-1.68921
COAD	TCGA-D5-5538	0.190237
COAD	TCGA-CA-5255	-1.74853
COAD	TCGA-AA-3858	-1.02038
COAD	TCGA-A6-2676	0.203443
COAD	TCGA-AA-A02K	-0.0251835
COAD	TCGA-NH-A5IV	-0.219044
COAD	TCGA-A6-2680	-0.14846
COAD	TCGA-A6-6781	0.959841
COAD	TCGA-T9-A92H	-0.56935
COAD	TCGA-AY-A8YK	-0.787345
COAD	TCGA-CM-5341	1.57813
COAD	TCGA-F4-6807	0.32894
COAD	TCGA-AZ-4616	-1.53525
COAD	TCGA-DM-A28K	-1.48974
COAD	TCGA-AY-A71X	-0.722537
COAD	TCGA-AD-6964	0.807463
COAD	TCGA-A6-6652	-0.45347
COAD	TCGA-F4-6703	0.750404
COAD	TCGA-AD-6965	2.1552
COAD	TCGA-AZ-4315	-1.318
COAD	TCGA-AA-3712	-1.10782
COAD	TCGA-AA-3510	-0.135248
COAD	TCGA-AA-A00D	-0.741739
COAD	TCGA-AA-3971	0.590021
COAD	TCGA-AA-A03F	0.675547
COAD	TCGA-AA-A02O	-1.62823
COAD	TCGA-AD-A5EJ	-1.44544
COAD	TCGA-G4-6627	0.228683
COAD	TCGA-AA-3861	-0.930245
COAD	TCGA-AZ-6603	-0.0186462
COAD	TCGA-CA-6716	-1.1083
COAD	TCGA-CM-6676	0.192199
COAD	TCGA-AA-A029	-1.41116
COAD	TCGA-AA-A01C	-1.04573
COAD	TCGA-CM-6680	-0.0822391
COAD	TCGA-CK-4950	0.450769
COAD	TCGA-D5-6529	1.16786
COAD	TCGA-A6-2678	-0.495591
COAD	TCGA-AZ-6599	-1.22903
COAD	TCGA-F4-6809	-0.591973
COAD	TCGA-5M-AAT6	0.167086
COAD	TCGA-3L-AA1B	-0.00870058
COAD	TCGA-AA-A01D	-0.350632
COAD	TCGA-A6-6653	-1.46134
COAD	TCGA-AA-3560	-1.16113
COAD	TCGA-CM-5344	-0.981193
COAD	TCGA-DM-A28A	-1.36657
COAD	TCGA-DM-A0XF	1.04524
COAD	TCGA-AA-3526	1.11831
COAD	TCGA-AA-3819	-0.60422
COAD	TCGA-A6-6648	1.4815
COAD	TCGA-CA-5256	1.90747
COAD	TCGA-QG-A5YX	3.92535
COAD	TCGA-AA-3860	-0.208977
COAD	TCGA-QG-A5Z1	0.415826
COAD	TCGA-AA-3675	-1.76404
COAD	TCGA-AA-3544	-0.79227
COAD	TCGA-F4-6570	0.713063
COAD	TCGA-G4-6588	-0.997223
COAD	TCGA-AA-3543	-0.473858
COAD	TCGA-D5-6920	-0.719936
COAD	TCGA-AA-3866	1.57544
COAD	TCGA-AA-3833	-0.702309
COAD	TCGA-A6-6654	0.0786499
[truncated: 8,083 more rows]

## Sheet: RT-qPCR
RT-qPCR
	HK-2			769-P			ACHN
	N1	N2	N3	T1-1	T1-2	T1-3	T2-1	T2-2	T2-3
Target	29.7488	30.058	28.8617	31.9213	32.3123	33.9961	31.8565	30.8441	33.6009
	28.9667	28.9326	29.5337	32.7225	32.7474	29.9397	31.9943	31.499	31.5089
	30.0128	27.5841	31.1671	31.7374	34.0751	32.5279	29.3246	30.813	32.0637
β-actin	27.4383	28.2385	28.2944	26.0989	26.9283	25.9065	22.9484	26.645	26.2434
	27.6284	28.6688	28.536	26.2241	26.4772	26.4462	26.7597	25.9879	27.1399
	27.9518	27.628	27.5244	26.522	26.9292	26.8334	26.9103	26.2389	27.0112
769-P
	NC			siTIMD4
	N1	N2	N3	S1	S2	S3
Target	32.724	32.4652	33.1509	31.6274	31.7028	31.6411
	32.3171	32.9205	32.7462	31.455	31.7684	31.8713
	33.7184	33.7334	32.6909	31.8068	31.0428	31.7515
β-actin	21.5362	20.5236	20.4495	20.5357	20.9342	20.4201
	20.418	22.149	21.536	22.0961	20.4183	21.2419
	21.0876	21.0327	20.9135	21.3554	21.5179	22.1137
786-O
	NC			siTIMD4
	N1	N2	N3	S1	S2	S3
Target	30.4508	30.44	31.0488	29.9396	28.4143	29.327
	30.5108	29.9789	30.4201	28.3789	30.8632	28.1006
	31.2566	31.4737	31.0157	29.0637	28.9861	29.1407
β-actin	20.1679	21.1269	20.9182	20.3626	20.1433	19.9332
	19.8648	20.9782	21.1546	19.6542	19.8085	20.0702
	19.9278	19.9762	19.9894	21.4457	21.0902	21.0078

## Sheet: Animal experiments
Tumor Volume (mm3)										Tumor Weight (g)
	4	8	12	16	20	24	28				28
SHNC	0	0	21.5186	127.296	968.086	1127.36	1813.95			SHNC	1.153
	0	0	16.848	119.468	570.81	735.958	979.597				1.109
	0	0	28.4752	158.558	287.924	348.75	432.64				0.395
	0	0	19.2535	121.68	503.438	738.606	905.516				0.609
	0	0	15.8995	97.0195	742.633	1335.3	1743.77				1.782
shTIMD4#2	0	0	0	7.696	40.3369	129.762	196.56			shTIMD4#2	0.152
	0	0	0	19.4891	103.11	172.98	407.272				0.219
	0	0	0	11.7	42.0493	60	119.6				0.083
	0	0	0	9.88416	35.7178	57.154	113.1				0.086
	0	0	0	21.2992	92.8013	165.6	372.736				0.249
